# Supplementary material for: ECT2 peptide sequences outside the YTH domain regulate its m6A-RNA binding
Source: RNA Biol. 2024 Sep 12;21(1):1–13. doi: 10.1080/15476286.2024.2399914 (PMC11404569; doi:10.1080/15476286.2024.2399914)
Supplement: Supplemental Material [file KRNB_A_2399914_SM6997.zip]

Archive with 2 entries (2 files):
- Seigneurin Berny et al_revised Supplemental Figures.pdf
- Seigneurin Berny et al_Supplemental tables.xlsx
