# Supplementary material for: ECT2 peptide sequences outside the YTH domain regulate its m6A-RNA binding
Source: RNA Biol. 2024 Sep 12;21(1):1–13. doi: 10.1080/15476286.2024.2399914 (PMC11404569; doi:10.1080/15476286.2024.2399914)
Supplement: Supplemental Material [file KRNB_A_2399914_SM6997.zip › Seigneurin Berny et al_Supplemental tables.xlsx]

## Sheet: Table S1
Table S1. List of primers and RNA probes
Primers
	Primers 5'	Primers 3'
ECT2-Fl	CATCAggatccATGGCTACCGTTGCTCC	GATAAGCTTctcgagTTAGCAACCATTTGC
ECT2-108/667	gtgtggatccATGtctggaatttatggagagaatg	TTGTCTctcgagttagcaaccatttgccacc
ECT2-204/667	gtatcggatccATGagtaatggatcagctccagtg	TTGTCTctcgagttagcaaccatttgccacc
ECT2-303/667	cgtgggatccATGtcatcagtgactggctatg	TTGTCTctcgagttagcaaccatttgccacc
ECT2-376/667	gcccgGGATCCgatggtttgaatgaac	gactattaCTCGAGttagcaaccatttgc
ECT2-424/610	gcccgggatccgttcctgacagag	gactattaCTCGAGctaggtttgcttgg
ECT2-444/580	tgcaggatccATGttctttatcatcaagtcatacagtg	cttgctctcgagttacttgaaaattttcacaatcttcaaa
ECT2 D376-386	GCTAAGGGCACAAAGAAC	TACATTGTTCTCATTTCCG
ECT2 D419-427	GAACAGTACAATAAAGAAGATTTCCCAGTG	CGCCTCCCCAACCTCAGT
ECT2 D591-627	ACTGCAGAGTCAGCGAGC	ATCATCCAAAATGCAAGTCTTGC
YTH CPSF30-L 220-400	ctctgggatccATGcctgctgatcaaacgaacag	gctctctcgagttaattcacaccctttgctttctc
YTH hDC1 345-507	CGTCGGATCCaccagtaaactcaaatatgtg	GAGCCTCGAGTTAcattttatgaatgacctgatac
For cloning into pNEA_3H
ECT2-303/667	CCGGTCATATGATGTcatcagtgactggctatg	TGGTGGGATCCttagcaaccatttgccaccac
RNA probes
Ime	5’–FAM–AUGGGCCGUUCAUCUGCUAAAAGG(m6A)CUGCUUUUGGGGCUU*G*U–3’
I	5’–FAM–AUGGGCCGUUCAUCUGCUAAAAGGACUGCUUUUGGGGCUU*G*U–3’
IIme	5'–FAM–AAAGG(m6A)CUG*C*U–3'
II	5’–FAM-AAAGGACUG*C*U–3'
IIIme	5’–FAM–AAGGGCCGAACAACAGCAAAAAGG(m6A)CUGCAAAAGGGGCAA*G*A–3’
III	5’–FAM-AAGGGCCGAACAACAGCAAAAAGGACUGCAAAAGGGGCAA*G*A– 3’
IVme	5’–FAM-AUGUGUCUUUCAUGUACUAAAAGG(m6A)CUGCUCUUGUGUCUU*G*U–3’
IV	5’–FAM-AUGUGUCUUUCAUGUACUAAAAGGACUGCUCUUGUGUCUU*G*U–3’

## Sheet: Table S2
Table S2. Amino acid sequences of extended YTH domains used for biochemical characterization
Species name	Accession number (Uniprot)	name code	domain used	Amino acid sequence
Homo sapiens	Q9BYJ9	hDF1	aa 361-559	SVESHPVLEKLKAAHSYNPKEFEWNLKSGRVFIIKSYSEDDIHRSIKYSIWCSTEHGNKRLDSAFRCMSSKGPVYLLFSVNGSGHFCGVAEMKSPVDYGTSAGVWSQDKWKGKFDVQWIFVKDVPNNQLRHIRLENNDNKPVTNSRDTQEVPLEKAKQVLKIISSYKHTTSIFDDFAHYEKRQEEEEVVRKERQSRNKQ
Arabidopsis thaliana	Q9LJE5	ECT2	aa 424-610	VPDREQYNKEDFPVDYANAMFFIIKSYSEDDVHKSIKYNVWASTPNGNKKLAAAYQEAQQKAGGCPIFLFFSVNASGQFVGLAEMTGPVDFNTNVEYWQQDKWTGSFPLKWHIVKDVPNSLLKHITLENNENKPVTNSRDTQEVKLEQGLKIVKIFKEHSSKTCILDDFSFYEVRQKTILEKKAKQT
Arabidopsis thaliana	A9LNK9	CPSF30-L	aa 220-400	NPADQTNRTSHPLPQGVNRYFVVKSNNRENFELSVQQGVWATQRSNEAKLNEAFDSVENVILIFSVNRTRHFQGCAKMTSRIGGYIGGGNWKHEHGTAQYGRNFSVKWLKLCELSFHKTRNLRNPYNENLPVKISRDCQELEPSVGEQLASLLYLEPDSELMAISIAAEAKREEEKAKGVN
Homo sapiens	Q96MU7	hDC1	aa 345-509	TSKLKYVLQDARFFLIKSNNHENVSLAKAKGVWSTLPVNEKKLNLAFRSARSVILIFSVRESGKFQGFARLSSESHHGGSPIHWVLPAGMSAKMLGGVFKIDWICRRELPFTKSAHLTNPWNEHKPVKIGRDGQEIELECGTQLCLLFPPDESIDLYQVIHKMRH
Rattus norvegicus	Q9QY02	rDC1	aa 347-502	QTSKLKYVLQDARFFLIKSNNHENVSLAKAKGVWSTLPVNEKKLNLAFRSARSVILIFSVRESGKFQGFARLSSESHHGGSPIHWVLPAGMSAKMLGGVFKIDWICRRELPFTKSAHLTNPWNEHKPVKIGRDGQEIELECGTQLCLLFPPDESID
Drosophila melanogaster	Q9VZQ1	dDC1	aa 204-423	RNGGNGGGNGRGKPSSKSSTPEKDSVGGGTHSHSQKGYDYMTKLNYLFRDTRFFLIKSNNSDNVQLSKNKSVWATLPQNDANLNQAFKEARNVLLIFSVNESGKFAGFARMAAPSRRDIPQVAWVLPPSISPKALGGVIELDWICRKELSFNATLHLHNTWNEGKPVKIGRDGQEIEPKIGGELCRLFPEDEQIELTPILKKSKETARVMREKGIHVIYK
Homo sapiens	Q9H6S0	hDC2	aa 1288-1418	VRYFIMKSSNLRNLEISQQKGIWSTTPSNERKLNRAFWESSIVYLVFSVQGSGHFQGFSRMSSEIGREKSQDWGSAGLGGVFKVEWIRKESLPFQFAHHLLNPWNDNKKVQISRDGQELEPLVGEQLLQLW
Homo sapiens	Q9Y5A9	hDF2	aa 380-579	STPSEPHPVLEKLRSINNYNPKDFDWNLKHGRVFIIKSYSEDDIHRSIKYNIWCSTEHGNKRLDAAYRSMNGKGPVYLLFSVNGSGHFCGVAEMKSAVDYNTCAGVWSQDKWKGRFDVRWIFVKDVPNSQLRHIRLENNENKPVTNSRDTQEVPLEKAKQVLKIIASYKHTTSIFDDFSHYEKRQEEEESVKKERQGRGK
Saccharomyces cerevisiae	Q06390	Pho92	aa 141-306	SAAIIPPWLNIPENSRFFVIKSSSLKHVKRSFYNGIWSSTHFGNKRLSEAYKKLNSGAKVFLFFSINTSGRFCGVAEMVSDLKMDLDTSIWEDEQKYGKAFKVRWVIVRDINNRSLKRFLIPSNEMKPITHSRDTQEIPYSIGISIINLFKTQDSDIFSFLDETYE
Saccharomyces rouxii	C5E1V0	MRB1	aa 166-329	AIIPPWIHVPDHSRFFVIKSSSLEHVKKSFYNGIWSSTFYGNKRLSEAYESLPQGAKIYLLFSVNASGRFCGVAEMSSNLREDLDTSIWGDNSRYRHAFKVRWIVVRDVHNRSLKQFLIPANDMKPVTNSRDTQEIPATISKSILKLFKYEQSEVQSFLDDDYS

## Sheet: Table S3
Table S3. Amino acid sequences of YTH proteins from Viridiplantae
Species name	Accession number	name code	Amino acid sequence
Ananas Comosus	Aco004279.1	AcoDF1A	MAAVAPSAEPAEYLQPKLSLDSQPKAQDAVEATKKPTAVQGKSANGEAPTVQIPSDRSLTPGLSDFMDAGMCYMPNSYASHGFYYGSYDGTSNDWNHGYVNHDGVEMPPGVYGDMYHGYGYAPYSPYPSAGSPVPTIDGQLYGPQHYQYPPIFQPQTPTTASHVPSQTTTTQNEVSTSVAVDQPAVPVNTTKANSNGIPSGNVNGNCKGSHQNPSLTHGGRGVLPGGLPSAGYQDSRFGFDAMRAALPYYDGPVYSTGQHRPNTANSVPSAVSHNANTRNHNQRPVPHLMVFRSEQGFKCRGTGSCRKLAGTGMHTPRLTNGMGPAAPPYINRIYPANRPYNQYGNALKNSLGFGSSGYDSRTNLRSWGMTGDNKYKPRGRGNGFCRFGYDNQDGVGEL…
	Aco009712.1	AcoDF2A	MAAVASAAPAVDSLLQNLSLGSETKTHDVAEVNKKPASIENGPANGGGEAAIGGMPKERSLTPVLPDIIDYNMCYVPNGYPSPAYYYGGYDGSTNEWDEYSKYISRDGMEMLPGMYGDMYHHGYGYAPYGAYPSPASPVPTVGHDGQIYGPHPYQYPAPFYQTPTVTNASKVPNQTSTTQTEVSTSPASDKPVAPIDTAKTGCNGIVNGIANRKSGSAPFKKSQQYVPLTSNGSYVKGALPGGLPAMPFFDGPVYSNGQHRPSTPTSMPYVLKNANTPLARNQSQRPLPHLTGMHASGPTPGMGPIAPGFVNRFYPSSRLYNPYGNSLKTGFGFAPNGFYSRTNGCEGLNGNSKYKPRSQGNLLYGLGYESQDGFCELKRGPRGNGFFKNQKPFGPLAT…
	Aco008320.1	AcoDF1B	MATPQQAPDQADVKGSAEPLSIDSNQKAVDAASSQEQPLSDQDEQTRTSDASHEANTIDLSRDSQIKIGSHSEGGEHSSVVQLPNVSASQVQTVLYAGYANPAGEWEDYPHYLSVEGLEIGSAGMYNENHSLLFHTGFGFSPQMPYGPYSPVTTPLPSISGDGQLYSPQHFPFTAPYYQQPPGMPYMNPPSPMSQADPMMPVDPQGAFLTDALSSSSLLFGPRPGYHLSYGSFGRDWSKPSDGSGSVTTLPSPAASPQPIGAPGSFGQSTIPAASGMASQHQKSLYGFGSSNSSYERGYSHSGLYQHVGNFVGSTPSLGMNNRNSIAVDKGRRRGKGSALVCSCNGPLDFLNEQSRGPRATRPKKQAAEQDSLPENKRDKPITGVNEELYNSPDFPTEY…
	Aco007480.1	AcoDF2B	MMKSQSLQSPIVEGFPGNFTKKGRRTLFVACCQRGVRSNSTIINKEEKRGGLLAMMGDAKSTYTVDDALLSMGFGKFQAFVLAYSGMAKISEAMEMMLLSFVGPSVQTEWELSPHEESLISSVVFIGMLVGAYSWGIVSDKVGFNFTALITGVAGFLSSFAPNYLSLIFLRFMVGVGLGGGHVLASWFLEFVPAPNRGTWMVVFSAFWSVGTILEASLAWSVMPIFSWRWLLAFSSLPSFALLLFYPITLESPRYLCMKGKIADAMHVLEKMARINHVSLPSGNLISHRKITDLDDITDSSDAVKLIANRKSGGVDRSKDAEIGGFNAILTLLSPNLIRSTLLLWMVFFGQAFSYYAVVLLTSELSNGNRKCGSEEMPLSHKNDVGLYRNVFITSFGEV…
	Aco001739.1	AcoDF1C	MVRGIAAAAPKSRSSFKASSSSTEMISSSDSATTETYMIPGIAGNPNVAFAPSPGVIEHNTSNEVPSEYLINQGLSYPPANNYGYYYTGFEPPGEWGDHCSFFGFAGQNHPYSGLQGEGSPYVYYTPVYGYAHSSPDQYGPVMPGGLVGPDGTLVGTQQYITSPTYQPPISPSAYVPVIVQPIYDHHLAPSKVASTASRPSNIGKKSGSQASVNAAFSRQTTASASTVTGASQSSNQGQSTTKSSDGQNQDENSAKEPQAIDHVSHGRMPSSLNPVKITVPSNSNLTNFGRNASGQFSGNTNQNVLIEQNRGPRTNKSKESSTSAVNGIDEAKAASGNPKESILISTDHYNLDDFPVDYPVAKFFVIKSYSEDDVHKSIKYSVWSSTVSGNRKLECAFE…
	Aco004441.1	AcoDF2C	MASEITKEKDVQDVVENLKLDSNSKTASGEMAGQKDGSTSDAISCISSADANSSIKESEVEQEALFSEPSSYYTVNGLSGYPYSGFDGSFGGWDSQTFIGGTEGLDVQHSANQVDNGSFVYYFPGFHPGYSPYSPVIHGAVTSPDGQYMGQQLFYQSPIYSQPLASPGFVSQPVTYPPELIPAYSWDSYALFVDGIHGNGFGGDTTFPFSGNNLSPQGHARSPSKPSPQSKSNSLEKKGASNQYLKPVSKPNGSIAKDVPPTNKVLSYAGQGKIRLLYPNSPSNTKESGRNGAGTEKLNGTNTIAPADFDSLNDQKSGPRTTVKNSGIPEVGSGQPKDPAKENDNSSTMNLIVKKDEYNLPDFPTKYDHALFFVIKSYSEDDIHKSIKYNVWSSTPNGN…
	Aco007343.1	AcoDF3C	MHQDTTSKEIGFSGSEVAPEVIYGQDLYYPPNTDYYGYYSTGAEAPGAWDDHQSVFVSDGQDLHYVGPQAEGSPYVYYAPNYGYPQSHYNPYNPYMPSSVVGPDGSIIGMQQYLTNPAYHQQITSPSYFPVIPTGTEFVPHGTSDQSLYSGFTSVPSKADAEGMKNSAPLVSATAPVDSQRASLLNPTLEHSFSSSQQFQLPSNGSLLNLAPRKQSATQLGSQQATQFLAGNSSGPVHATEQFFNRRIPSFEPSSKVEFPMNNSLMHFGSNSRKFIPNDKMKPADSAGRPHSFSTTANRVRDQPTSSITVKSYTSKLTIANPQGIIVIKTDQYNRDDFPVEYPYAKFFIIKSYSEDDVHKSIKYNVWSSTPNGNKKLDAAYEDAQRLSALKGVNCPVFL…
	Aco003339.1	AcoDF4C	MDSKDDFSPDVLGENPGTQVEQGKAVNRQDHARPASSSPGVGYSGEVATFGLESVPISSQDSRSAVRDMRNKASFNDKSNPGAPTPSFADGGYSKSPYSTTGKVGVDIKASTPMKKAQPPSVRSTQLHRYSDEIPSLSSHGQCRFVHKNHQYGDEIPSLSRHRQGRNFPKNHRYGDEIPSLSRHGQRQFSPKNDHYGDEIPSLSSKRQGGHFARNHSCGDEIPSLFSHGQGRYSSKNLQYADEIPSLSKQVQAQPPSVRSTQLHRYSDEIPSLSSHGQCRFVHKNHQYGDEIPSLSRHRQGRNFPKNHRYGDEIPSLSRHGQRQFSPKNDHYGDEIPSLSSHGQGRFSPKNDHYGDEIPSLSSKRQGGHFARNHSCGDEIPSLFSHGQGRYSSKNLQYA…
Aquilegia corulea	Aqcoe1G060600	AcDF1A	MATVAPSSDPAADLLQKLSLESQTKTLEVPEATKKASTYKRGSVDAKETNGATQPSDRSATPILPEFADPNLCYPYNGYSSPAYFYGGYDGSISEWDDYSRYVNPDGAGVYGDNGSLMYGFGYSPYGPYSPAGSPVPTMGHDGQLYGPQQYQYPTFYQSPTPPNEAFNPTQAPTSQEMSTSVSADKPALSVEVPNGTAKGSVNTNSNGSMPLKPSQQTSSVNSNGSYGRAGVYPGGVPASGYQDYRYSFDGLKSPVPWLDVSAYNDGKHRPATSSAFSTVSHANNIQAGRNQNVRPHPNIMGMQSPRTPGLMPSHYLSRMYSNSRMYGQYGSSYRTGCGFGSNGYDSRNNGRTGWFSVDNKYKPKGRGNGSFGYGNENMDGLNELNRGPRSRGVKNQKT…
	Aqcoe7G241300	AcDF1B	MAAAHQGGPDRIISSSSSSSTTAAAESTESLSMSALDTEKPSISDNSKDQPLSVNDEKAVLSNSSRNATSASLSRDVTSHWGSVGSGDHSAVYQPNPYSPQAQTFYYGGFENTTGEWGEYSQYVTSENMEIGSPGVYNDNPSLVFHTGYGYNPQMPYGPYSPVTTPLSSVRGDGQLYSAQQYPFSGPSYYQQLVPSNIPYANSSNPVSQTDPTVPVSIDQQGEGMLYGPRPGYSPQFGSFGRGSSFPGNSDGQRSLAPLSPAVSPQPVNMRGSFGRNVGMASQQQRPLYGLGYGSSSHTRRYPHNGIYQNSFDTASFSTLGTNDRWLTLDKVRRRARDSGPLCSCNGALDILSEQNRGPRASKPKNQGTTEHSSPVDLNNTPIVEARNQSFNRPDFATE…
	Aqcoe2G257600	AcDF1C	MESYSGSEHGTSEIYMIQGSESNPHLATTPSLGQLEVMGSEGSPEFIVDQGLYYPAANNYYGYYCTGFESTGEWDDNHRFFGLDNPNLQYAGLQTENLPYVYYTPSYGYAQSPYNPYNPYIPGAVIGVDGSFVGMQQYYTGSTYQNPASPAYYPYLVQPMAENIPSNAQEPHLLNAGVPNVNGTDGPGLKFNHQSASGGSGKVPLRASLGDNDKNFNQPHSSGKRSEVSKANSANNKQPATHTSTASVSVSRAASAPVAQGRNASGSVQPADQLTFGQVPSLPASAKVSLPVTNVSSDIGTNARGWPMVDRLRPRFHYGGVSNNGNGNPDFLSEQNRGPRTNRSRGQWTPSTNVGTTVTNGKITINPDQYNKDDFSVSYANGKFFVIKSYSEDDVHKSI…
	Aqcoe1G157200	AcDF2C	MATKTRSEKPIEEALKNLKVDPSSKLSDANLDSSKDWSPSEATSCISSGDLTGSVKESELDHEYLVSDQGLYYPPGSYYGYYYPGYEGSVGEVDDQGYVLSNDGLEIQYPAMQGDNGSLVYYMPGYQPGYVPYNPYIPTGTIGIDGQYMSQQSYMLGSMSPQSISPGYYPNPLSYGSETMQSYIWDPSFQVGDVSQGNGYGAFPAVGTKPSVPSRTITPKSTPSKSSKYPEMKVPSALDVSSGPGILNELKPANKAAAVLSKSYFPLTKYQCSNQTKGGLLYPNNSANFKANIRGWGPEKLKTRGKANGVGDFDMLNEQNRGPRTNSTKNNVVSGVDPAVSLVTEGTDNKNSSTTVIRRDEYNLPDFSTKYDRALFFVIKSYSEDDIHKSIKYNVWAST…
	Aqcoe6G010000	AcDF3C	MADERKLEELKQGLNIGLQSAYLDNLALKNKVSEKECSRLDADSSLSLLTKTTSHDRANGFHQELLGDSGFVGHNRIKSKFYDNGCFRARDESGTFYSGLHSNTDSLAQIISGYKPSATRSMFSVEGKPFGSNPNVSVAGPTASSNPRNSSSTRTSGVLDAKVSRALLNSKSFPSTFSSNFSELSLHSLNFKSSNKVPQLGSNYRSAVPYRDSYSARNYSSPSNQVQGLHSDGPSSYSANGRSSVGYDGYNLGEKSSRSSDVLRDATRGPRSRRLHTLFNKFDEKEHLGPRVRRDRYNRSDLRTIYDKAKFFIIKSYSEDDIHRSIKYDVWSSTPHGNKKLNAAFHDAATIYSETGTRCPIFLFFSVNGSGQFLGFAEMIGPVDFEKDMDFWQQDKWNG…
Amaranthus hypochondriacus	AHYPO_010570-RA	AhDF1A	MASVAPSSDQAAGLLQKLSLESQAPSQTKTTDLEPTKKPPTSQMGTVKSDSKDTSNGHTPANDRCVTPVLPDFMDPSLCYVPNSFQHPGYYFSGYDGTCNEWDDYSRYMNQDGVEMPPAVFGDGGSVMYHGYGYAPYPPYSPATSPVPAMPHDTQMFGPQQYQYPTPYYPPLASTSGMYTTNTPAVPHTGDVSSAPSVKTSFPIDPSSTIPNVNGNGTNVTVPVVPSYQNPTYSMPTYGKGGVTGSLPANGYQDPRFAFDGVRSPIPWVDGPIFSDGQPRPGTGNSFPSSVSHANVPPRTQSMCPQASVMSLHQPRPMAGMGTAHGYINRMYPNKLYGNYANGARTGFGFGTDGYDARVNGRAWFAVDSKFKNKGRGNGFLGYGNENMDGLNELNRGPR…
	AHYPO_014607-RA	AhDF2A	MVYLMCCVTETADLLETLSLDSQTKSLDVHGSQNKFGSLDSRTGISSMAKPYERSTVPIPDYTNLNLFYPTNGYTYPYYLGGYEDPHNLWNEYRYLNHDGVDMHSGQQQRRQASTLGQTGGYMGRTHLNDQMYGHFGNNYRGGSGFGLNYYNPKSAWNAWRSFDNKYPKGRNNGFFGYGNENKDSLNELSKGPRGKDVKNQLGFGSVKLAVKGQDLTQKANSKDETPSPMPDKQQFNKEDFAETYSDAKFFVIKSYSEDDVHKSIKYNVWASTPTGNQKLDAAYQEAKEKTDGCPVFLLFSVNASGQFVGLAEMVGPVDFNKNMDFWQQDKWTGCFPVKWHIVKDVPNSLLKHITLENNDNKPVTNSRDTQEVKLEQAVQVVKIFKSHLSKTSILDDFE…
	AHYPO_001321-RA	AhDF1B	MEVSSEGNKIVEADIIMNQPLSPKDERIVSVNPSPDAAITGPSRNAIEAPRSSEAAADNKAMHPPYSYGSLEQTYFYGGYDSGATSWSGYPQYASGAEGLHVVPPVIFGDNSSLGLHSPYGFNSPMTYGQYSPATTPVPQIIVDNQLFSPQQVPVSPQYYPQPAGSSMPHMSATIPASHADMVTHKGHISMNAPYNHGFYNFHGMYGSGEHLSSPSNSTDMGWRTLTSAAAYTQPVGTVGSFDPSVGQIAQQRSHPGYGLSEYVNGPYPYDGLFHGSSFSGIPNSQQGASLWNTPSFGKVRNQREQDSLFASSGDRNRGPRASKGKGKGATGNDLLPGTQNATENNLMTSSACGVNFASLNSEEFPTAYENAKFFIIKSFSEDNIHRSIKYGVWASTPH…
	AHYPO_003351-RA	AhDF2B	MNQPLSPKDERIVSPNPSPDAAITGPSSNSSEVPRSSGAAADNNAVYPPNNYGSLEQTYFYGGYDSGAGSWSGYPQFAGAEGLHVVPPVIYGDNSSLGLHSPYGFNSAYGQYSPASTPVPQMMVDNQLFSPQQIPVSPQYYPQHVGSSMPHMSAATASHAEMATQKGNMSMNALHNHGYYNLHGMYGSGETLSSPSNSTESGWRSLTSTAAYTQPVGSFDPTVGQISQQRAYPGYGFVSDYVSGPYHYDGSFRTSSFSGIPNFHHGANFRNRQSLEKARSQREQDSLFAISSDRNRGPRALKGKGKGTAGNGSLPGTENATENDSLADSAKNGASASGGSLASCNSADFPVEYENAKFFIIKSFSEDNIHRSIKYGIWASTPHGNRKLDAAYQEAKEKG…
	AHYPO_014122-RA	AhDF1C	MSSQTPVSIYNCSGGSVGFDMYTIPDNGNTDTYVMPGTELNQRLPSPAFENFEMMASDGSAEYFVDPSMYYPSGSGYNYYYTGFESPSDMGDHHAVLALDGADMQYAGAQIENSPYVYYTPSYGFGDSPFNPYNPYIPGAMLGVDGSFVGTQPYYAVPPYPNPTSSSGYIPVLVQSTPDVAANGSRDTMPDVASSNINRTNGSNTKRSHSSSPATFSMNPSKAASSQTHASAGTSQSSKVSTGTSKRPLSGRTNGSIGSVHGASSHMPQGANSSGLMQATRDNSYGKLLSQANKVNYSFSMGNGLADYGASSNGQTVLHDPWSKIYFRRPYNDSNGNLDQLGEQNRGPRINKSKNQFVVKAYSTRAGDRNAEGNIVIYADQYNKDDFPVDYANAKFFVI…
	AHYPO_011235-RA	AhDF2C	VPSKNGITSDSTSSNQYAASSIKGETGQESVAVQDVDNPPTSYYDYYYPGYNVSFSPSDDGRNQSSTLLFLAMQGLQTNHSSVAYYYPGYNPYATGTYIGADGHCVSQPYYTPVTYGAEALPCYAWDYNYHGDPLTESNAPSANVKSNPSPSTTVRSNGTKPSKVHAPMNKLSSVSLDSKSRPVATNASHPKFDTQPSKYLNKPGFYYPSPGYANVYQPAGNYHSVSFQERGMLGNTGPMKYRANARTWNRNEKSRSNRRSEFEMSPELTCGPRLKTQSNSDSSEKKILGVLKREYNSADFPTEYDAAKFYVIKSYSEDDVHKSIKYNVWSSTANGNKKLDAAFHDAEVKANETGVKCPIFLFFSVNGSGQFVGVAEMTGKVDFKKNMGFWQQDKWSGF…
	AHYPO_001693-RA	AhDF3C	MHLVNLAASENWNTSDSTSYNQCAATTQESIIGEDVYNQPTSFYNYHYPGYNGSVGQSDDRDHSSMGALTNHCSIGYNMPGYYPYTSETYAAEDGHSVRQPYLAPVTYGAEAHPCYARDYNSSGSHTASENATSNPFPATKRSNGIKPSQLYGPMKKHSSVPSSSKSHPPVATPKFFQPRFDIQHSKPMSKSGSFYPSPGYANDYHPAGNNQSSSFQKRGIFGNTGPLGYKSNGKTWNENDKFSNRKSECGMSSELACGPRCNIKSNLDSSEKERFGSAVQTDKYNLADFLTEYEAAKFYVIKSYSEVNVYNCIKYNVWSSTEYGNKKLDAAFRDAEIKANETGVKCPIFLFFSVNGSGQFVGVAEMIGKVDFNKTMKFWQLDKWSGFFPLKWHIVKDV…
Amborella trichopoda	scaffold00004.54	AtrDF1A	MAAVVAPADQATELLQKLSLESQGKPKEVSEATKKPSSVQYGSVDARDITNVQIPSSDRSTTPVLQEFMDPNMCYLPNGYASSYYYGSYEVPISEWEDYPRYVHPDGVDMPPPGVYGDMYHPGYAYPSYSPYPPAGSPVPTMGPDGQLYGPQHFQYGAPYYQQPTQPSAPYNSNQAPTAHGEVSTSVAPDQGPIPLEGSNGNSNAIPNGTANGNNGTGAPRPSYSSAMPNSNGSYARGILTGGVTPGYQDPRFAFDGARSPGPWLDGPIFPEGQSRPATSNSVSSALSHINSMSTQRNQNLRPLPHLMGLHHPRPASGMAPTPAFMNRIYPNNRMYHHGSSVRTNGGFGSSGYDSRSNGRGWVAVDNKYKTRGRGNGSLYGNENMDVLNEQNRGPRAAR…
	scaffold00025.287	AtrDF1B	MAAAQQATDRITTNEPTESLNILALDDEGKSSKAEDAKEQPLSTKGEGLESSEAQLDATTVVPSRDGSGQPGSVDASGDSGSFYPPNVYAPQAYYIGGYDAHVGEWDEYPPYVNAEGMEVGSPGVYNENQSVVYHPSFGYNPQMPYGPYSPATTPLPSVRGDGQLYPPQQYSFAGPYYQQPVPPGLPYINSPTPLSQAELSSPSAIDQQQGGFLADASNTNAIPFGPRPNYPVPFGSFGRGSLGGNSGNPTYYNARQGYDGFGNGSWSDWSKAPDGHHRSLTGLASPTSSSQPMAALGSFGHSIAPLSPATRPLYGIGGTQSSYSRGYPQSRIYQSGSFGRSSPALGAIGRSWIAVEKSRRRGRGGGSLCNCNGTIDALTEQNRGPRMSRSKNPQGDQN…
	scaffold00096.42	AtrDF1C	MLRNAWTNLFGTGEEWMPLSQLGSCQSFSCAIPKVVPCLEIEIEQQSTPDCLCKSEVAGYMEMDNGSDSEYTETYQMPGEGARISSTPSAEEVQAMGNEAAPEFMMNQGIYYPATSFYGYYCTGFEAPGEWDDHSRFLGVDGQDHHYPDFQTEGSYVYYAPTYGYAQSAYNPYNPYIPGATVVGVDNLLIGSQPYYPGLVYPPASGYFPSILLPAQDALPATPPEVMPLVVDSVDVSRMTDEANRPRPTPASSMTKHSSETTGNGDSHTGSSHVSKISSQKRSEVLQMNVASAGQPSPQKVTSSTSSPAPAPGSQGMHSPVLVQAKDEYLHGKILPFSEPGNVTSSFKDEMVGLKSHGHGWVNVDKLKPRMHFIGNRGNGNGTSDALIEQNRGPRINRV…
	scaffold00068.160	AtrDF2C	MIQKLKVDTPNHADANATSAKDGSPSDATSCISSSGDATSSMKGSDIDQDSLAAEQGSYYPMNNYYGYYYPGYDGSFGEWDDQGYYLGGEGLELQYPGIQADNGSLMYYMPGYGFNQPGYNPYGPYMPGAVIGIDGQPLGQQLFYAGSMCPQPLSSPGYFPPPLPYGSEVLPVYPWDSPPLFGDGVTPTGFSGGPTAPSPKTNFSANPNPPVAPQSKSNQPAKLGTPLEKGVTAAIDAQSGQGNIVTQSLKHGNKGAQQNSAFQATAVLAKGYFPLPKFPAYSNNGKGGVLYPNSPMNFKQNGRNWASAERFKSRGKGNGFSDFDVLNEQNRGPRTKGISEKSESDGLTGAVKRDQYNLSDFLTKYDSAFFFVIKSYSEDDVHKSIKYNVWASTPNGNK…
	scaffold00071.175	AtrDF3C	MFSFIDIFSDIEIKNRDSSGISCVKSPEQNVDGRSSDAYPARDATSSIKENGVDDKCFAENGMHYPATNGYGYDYRGYDGPNGYCSLAGYYLDGQESPYSVPSCGNDFNSSSFKKKFIRAAGNFSSHLPQGKGNFIPQEGPIYFRPNQGGWTRNERFNRIGALDELKRGLRSNRPKESPVLENPLIKRDLYNLLDFPTNYEAALFYVIKSFSEDDVHKSLKYNVWASTDFGNKKLDEAFHGAQAKLNDNGSRCPVFLFFSVNGSGQFVGLAEMTCKVDFKKTLDFWQGDVWNGFFPVKWHIVKDVPNHLLTHIILKDNENKAVTYSRDTQEVTFSQGIEMLKIFKYYSAVTSILDDFSFYESRQKTMYERKSRLANPSFHQLRETQPKRSVRGNEMGNQ…
Arabidopsis thaliana	AT3G03950	AtDF1A (ETC1)	MAGAASSDRLVTSFPLLDTADLFQDLSLGSDANEVPMNFTKGSFQHPYGHAPYGASSHGSERRPNMNAGNLLNGGDSIGSYPWGYIPANYPSGGYPDPRFGYDRNSNHSSFSHLMNPHSSQEVPSFDQLGYNDHLYSNHGLYGLYGNVIDSGHAYGTFGYDSWKLGRGWYPVDGYRKTRSFNHGRGYSDEKADRLNELCRGPRSSDFKNPQVLNSSMLDAMKQDVSAVDLQRYNGENFPESFVKAKFFVIKSYSEDDVHNCIKYGAWSSTPTGNKKLNAAYYEAKENSQECPVYLLFSVNASGQFVGLAEMVGPVDFNKTMEYWQQDKWIGCFPVKWHIIKDIPNSLLRHITLANNENKPVTNSRDTQEVNLEHGTKIIKIFKEYMSKTCILDDYKFYE…
	At3g13460	AtDF2A (ECT2)	MATVAPPADQATDLLQKLSLDSPAKASEIPEPNKKTAVYQYGGVDVHGQVPSYDRSLTPMLPSDAADPSVCYVPNPYNPYQYYNVYGSGQEWTDYPAYTNPEGVDMNSGIYGENGTVVYPQGYGYAAYPYSPATSPAPQLGGEGQLYGAQQYQYPNYFPNSGPYASSVATPTQPDLSANKPAGVKTLPADSNNVASAAGITKGSNGSAPVKPTNQATLNTSSNLYGMGAPGGGLAAGYQDPRYAYEGYYAPVPWHDGSKYSDVQRPVSGSGVASSYSKSSTVPSSRNQNYRSNSHYTSVHQPSSVTGYGTAQGYYNRMYQNKLYGQYGSTGRSALGYGSSGYDSRTNGRGWAATDNKYRSWGRGNSYYYGNENNVDGLNELNRGPRAKGTKNQKGNLDD…
	AT5G61020	AtDF3A (ECT3)	MANPDHVSDVLHNLSIDPTTKALAPDSETKLQGAYGGNGNDFLLNDELVEATKIGKPSLLSKDGGVTKDKGSNLKKLGYQSAAYNAKGSYGKGAYAYGYYPPAYQYPRHGYTGSYASGKTNLQYQYLTQQGRSAGNGQSYGGYMDNIYSNYGMCGPYTNGYGYGSYGYDSWKYMPNWYAVNNTYKPRNGYHGYGKENIEGLNEMNRGPRAKGFNSQDGSKVMAVSLKEQRVTETEKLSEDVSLLDPKDYNKIDFPETYTEAKFYVIKSYSEDDIHKSIKYSVWSSTPNGNKKLDASYNEAKQKSDGCPVFLLFSVNTSGQFVGLAEMVGPVDFNKTVEYWQQDKWIGCFPVKWHFVKDIPNSSLRHITLENNENKPVTNSRDTQEVKLEQGIKVIKIFK…
	AT1G55500	AtDF4A (ECT4)	MSTVAPPADQAADVLKKLSLDSKSRTLEIPEPTKKTGVYQYGAMDSNGQVPSFDRSLSPMLPSDALDPSVFYVPNVYQQPYYYGYGSDYTGYTNSESVDMTSGAYGENASLVYPQGYGYAAFPYSPATSPAPQLGGDGQLYGAQQYQYPFPLTASSGPFASSVPASTQSKLSTNKAANSASAGIPKGMNGSAPVKPLNQSALYGNSALGGGLAAGYQDPRYSYDGFYTPVSWHDGSNFSDVQRSVSGSGVASSYSKANNNVPATRNQNSSSNSHYTSMYQPASMTGYAAQGYYDRVSPNKSYGQYGSTVRSGMGYGSSGYGSRTNERGWLNTDNKYRSRGRGNSYFYGNENIDGLNELNRGPRAKGTKATEEVSSEEVKKQTFDESNTEETVTCVLPDR…
	AT3G13060	AtDF1B (ECT5)	MATTQSHTSDLTSEEQPASLDIMKEQTVPANNETSASFKSSQEAPVVVHPAKVAPLTGPYGLAGDFAGHLPSSILSPQAQGFYYRGYENPTGEWDEYSSYVNVEGLDITSPVGFNENASLVYQTGYGYNPQMPYGPYSPAASPLPSEGQLYSPQQFPFSGASPYYQQVVPPSMQYITSPTQPELTSLVGVDQQGDNIGPRQSYHPHPIGPFNGNQPNLGFPEWQQGFDGGIWSDWSKPSDMHRHSSSISPALSPQPLGSYGSYGQNIPMGSQRQRSFYGFGSGSNSYNRGYMHSGGRGQGSNYGSRLISNVGMGNQGWIGVDNSRGRGRVSDPSLGGAYNGTFDILNEQNRGPRASKPKTQVLEELDSAADSKKNNKGSAKEHEESNNADFVTDYTNAK…
	AT1G27960	AtDF2B (ECT9)	MAASYRSTDWFPPTTTTGSFTGLNTDQSVLQDQDIVSSRPFCGQGTESFHIGADTPRSNHSHSDVPSFDKVSPGMINEMFYHSNGVPSDFQRSSLSTRNQSSLQHYGDLYADDSRYFVPFHLSNQQYPTPEDIHLSPEFHMFQANSRHFDRHVNERNSSEIDNMMRARGNSVLRDNIYGEPRGMNLNPFSGENMFPPLASTRPCMRHLGSAELLANDFNMGPAHGGLHDAFESAANLSYREQAYAQCKRSPFSASSSSPTWENDYNLPPLDEARSESYNDFSHCPAMLDMLTESNRGPRASRLNSKSKMISYDRVDRFCQQELLSQFRDAKFFVIKSYSEDNVHKSIKHCVWASTKNGNKKLDAAYREAKKKDVACPVFLLFSVNASSQFCGVAEMVGP…
	AT5G58190	AtDF3B (ECT10)	MDPASSSSSNQRNRIVSSGERPVMADNGVQQQVSHDDGRNIVSSSYSSSVVPSPDPAPYYNVLQTPTNLYHYDWDIANSGYAQGINTWDGYPRYATTTPEAMHVPPVVYNDNSSLMYQYPGYGFNPYPSVMLEGQIPVSPAYYPQPFGAPSAMHYLPSDIDPTSAAYMIPYGQYGGGNYSGNQGDISLTSHIPYPQTMGILGPYDHNASQVALHGSGVASSSSLGGYYHVGSYQNPSSTPSYYGVDNRVRLTPDIGKRREKDQGSISSTSDLYGNRGPRASSRVKSKNSSKPCSTIGDSASDSSTAGPNPSLYNHPEFVTDYKNAKFFIVKSFSEDNVHRSIKYNVWASTPHGNKKLDTAYRDAEKMGGKCPIFLFFSVNASGQFCGVSEMVGPVDFEK…
	AT3G17330	AtDF1C (ECT6)	MYTEGASDFVIDQSMYYPAYYSSGYDSSVGLQGGQNENAPYICYTPSYGYAQSPYNPYNPYIPGASIGVDSSFVGFQQYYSDPPYESAASSPTYVPYVIQPDMVSNSSTDSLVANGGQSDGRGSMQRNGSAIAGLPKDAPKSTTTGQYKQPGIPKNVSTTASAHSLQGKTAYANTLLPYGKSDIANGVSSIASYSYKPCSKIYDARGDNNTTGSTYTSEQNRGSRTRRSRNQLIVKAYTTKAGNADAEGNIVINPDRYNKEDFSIEYSDARFFVIKSYSEDDVHKSIKYGVWSSTLNGNKKLQSVYEDAQRIATEKSRECPIFLFFSVNSSGLFCGVAEMTGPVSFDRDMDFWQQDKWSGSFPVKWHIIKDVPNSYFRHIILHNNENKPVTNSRDTQEI…
	AT1g48110	AtDF2C (ECT7)	MYTSEAAPDFVVDQGMYYPVDASYGYYCTGYESPGDWENHQMFFGVDGSEVQYTGGQNENSPYICYTPSYGYAQSPYNPFNPYIPGASIGVDSAFVAPQQFYSIPPYQSVATSPTFVPYAIQPEIVSNSSTNSLVETGSANRGRSDGRGSRQRSGTATAGLQRNDPKLPAGNSLGKISEKPRPNSGQSRQSEMDKSDSTSSSGQARQGRVTSVSAQPVDVVSSSRVSSFRQLDIAPPQLNDFSKIATNNNNIRPKLYGGHANIIPDTVREQNRGRRSRALGNQLIVKAYTTKAGNADAEGNIVINPSQYNKEDLRIDYSNAKFFVIKSYSEDDVHKSIKYNVWSSTLHGNKKLQSAYEDAQRIATEKSCECPIFLFFSVNASGLFCGMAEMTGPVSFDK…
	AT1G79270	AtDF3C (ECT8)	MTSHVPKHPRKSFEDMVKNLKVDPLAKVTASTTSMVSAKENKNQSEAEPSYYETLETYQGLPCPYGGYYGYYYPGLDGSVGEAKDNGYYGYGTEVQYPVMQGENGSVIYLMPGFQSYDASQTYMPINPVGVSSQALHSPMYAAQGYYQNQFGYADVSSPTYLWDPVGDRYVYGVASYTPPLKQNISSSSHNHNNYYSKSKNSFTGHGMGDRPKTPRKASQNSYAPPPLLNQEKGRIAYPMDPVKKKSGALNRDETEKAKARTKENGTSMNDLANGQDHITNGECESCSLDAEGNERSNGVGSVIRRDQYNLPSFQTKYEEAIFFVIKSYSEDDIHKSIKYNVWSSTLNGNKKLDSAYQESQKKAADKSGKCPVFLFFSVNASGQFCGVAEMIGRVDYEK…
	AT1G09810	AtDF4C (ECT11)	MATEKNTLDSEATFAQTVPALDSTTKKQDESPPKSTPSLTVTACANGSDVVSSQPNDNGQAHTTDFRKGNHRDKNSSDVYADSTLRGDRPKGSNCLSQTSFSAPKPLGNFNGAGRLPPNTQAHAFRPPFKGKEAAGQFLTFSNQKTSCVPYSGYINGNSNNGFWDQRDHNKKPERNGESDYLVELKCGPRANAKTRPPSESSPLKQNNSFALALRREMYNLPDFQTDYEDAKFFVIKSYSEDDVHKSIKYSVWSSTINGNKKLDAAFRDAETKTLEDGKKRPIFLFFSVNASRQFVGLAEMVGYVDFNKDLDFWQVDKWSGFFPVEWHVVKDIPNWELRHIILDNNEDKPVTHTRDTHEIKLKEGLQMLSIFKKYSAVTFLLDDMDFYEEREKSLRAKK…
Brassica oleracea	Bol035532	BoDF1A	MATVASSPADQSADMLQNLSLDSQAKAASEIPEPKKTAVYQYGGVDLNGQVPSFDRSLSPLLPSDAVDPSVCYVPNAYQQPFYYGYGNGDWSEYTGYQTPEGVDMNSGYGYAAYPYSPATSPAPQVGGDGQLYGAQQYQYPTFFPTGPVSVATPTQGDLAANKAGGLKPAESKNVASAAGMIKGSNGSAAGKPNNQTAFNTSSTLYGNGAYAGGYAAGYQDARFNYDGYYGTGYSDVQRPVASSYSKANSVRNQNYRSNSNYTGVHQPASMTGYGTHGYYSKMNQSKLYGNYGSSGRSGMGFSSSGYDSRTNGRGWVSATDNRYRGFGRGNSFFYGNENNADGLNELNRGPRAKGAKNQKESSEDSLEVKEQTSESNVAEAVETENTCIVPDREQYNKE…
	Bol040382	BoDF2A	MLQNLTLDSQTKASEIPEPNKKTAVYQYGGVDSHGQVPTYDRSLTPLLPTDAVDPSVCYVPNAYPHFYYGGYGNGDWSEYTGYQNPEGVDMSSGIYGENGSIVYPQSYGYAAYPYSPATSPGPQVGGDGQLYAAQQQYQYPAFFPTGAFATPTQGDLSANKAGGVKTAETKNVASAAGKGSNGTVTGKPNNQTTHNTASNLYGTGAPGGGFAGGYGYDGFYAPVPCYDGSKYSDVQRSGSGVASSYSKSTTVPSSRNQNYRSNSHYTPASMTGYGTGQGYYNRVYQNKVYGSYGSSGRSGTVYGSSGYDSRTNGRGWVSTTDNRYRNWGRGNNSFYGNENNADGLNELNRGPRAKGAKNQKENSEDSLEVKEQTGESNVVEAVETENTCIVPDREQYNK…
	Bol015814	BoDF3A	MLQKLTLDSQPKGSEIPEPKKAAVYQYGGVDVHGQVPSYDRSLTPLLPSDAADPSVCYVPNAYQQPFYYGYGASGQDWSEFTGYNPNLEGVDMSAGVYGENGSLVYPGYGYAAYPYSPATSPAPQVGGDGQLYGAQQYQYPAFFPTGPVATPAQGDVTANKAGGAKTLPAESKNVASAAGIAKGAAGKPNSQTTLNTSSNFYGSGGPESGFAAGYQDPGYSYDAYYGNVSSYDAPKYSDVQRPAAGSGVASSYSKATSVPSSRNQNYRSNSHYTGVHQAASMAGYGTTQGLYNRIYPNKLYGNNYGSSGRYGSSGYDSRTNGRGWVNTTDNRYRSWGRVNGCFYGNENNGDGLNELNRGPRAKGTKNQKDNSEDSLEVKEQTGASDVAETVETENTCIV…
	Bol012589	BoDF4A	MATSISPSDQAADLLQNLSIDQETMAKVTDNTGNNKQDVYGGNSNNGFSTKKKLGYNNYSAQKGSYGSYYYPQAYQYPRYGYDMTYASGKTTNNTPYLGRSGMDSMYSMYGPYSYMSGYGYDTYGYGTYKYTPNWYAFNNGYKTKGYGLYGKENAEWLNELNRGPRAKGFKTGQPETVKAAPPEDVSLPDSKEYNKEDFSDSYYSNAKLFVIKSYSEDDVHKSIKYNVWSSTPNGNKKLNAAYNEAKDKSCPVFLIFSVNTSGQFVGLAEMVGPVDFNQTVEYWQQDKWVGCFPVKWHIVKDIPNSSLRHITLENNENKPVTNSRDTQEVKVEQGVKVIKIFKEHESKTCILDDFVFYESREKIIKEGKKKHQEYKKQALAASDKKATPKDEPKETKET…
	Bol035536	BoDF5A	MLRRVTGSGVAYSSVPSSSNYPSNPYYPGVRQPSSFTAQGYYQDNLYGSTTTDNAFSMEMRTGRDVLLAVGVRQPSSFTAYGPTQGLDIIRRGAREEDTENQKSNVTEAVAPDREQYNKEDFPVDYANAKFFVIKSYGEDDVHKSIKYNVWASTLRGNKKLDAAYEAAQQKPRACPVFLFFSVNTSRHFVGLSEMTGRVEFDKNVDYWQQDKWKGSFPLRWHIVKDVPNSLLKHIILDNRKRVTRSRDTEEVMLEQGLNILKIFKEHTSKTCILDDFSFYEVREKTILEKKAK
	Bol010247	BoDF1B	MATTPSHATDLIPSEEQPANLDIMKEQPVPANNESSQESAVVVHPAKVAPLSGPYGITGDLAGHLPSSILSPQAQGFYYTGYENPTGEWDDYSSYVNVEGLDITSPVGFNENASLVYQTGYGYNPQMPYGPYSPAASPLPSEGQLYSPYYQQVVPPSMQYISSPTQPELTSLVGVDQQGDNMGGPRPSYHPHPIGPFNGNQPNLGFPEWQQGFDGGIWSDWSKPSDMHRHSSHVSPALSPQPLGSFGSYGHNIPMGSQRQRSFYGYGSGSNSYNRGYMHSGGHGQGSNYGSRLISNVGMGNQGWIGVDNIRGRGRVNDPSSLGGGYNGNFDILNEQNRGPRASKPKTQVSSEELDSSADTKKHNKGSTKEHEDSNNNSNDFVTDYNDAKLFIIKSYSED…
	Bol015779	BoDF2B	MATTPPSHATDLLITSEEQPANLDIMKDQSVAANNETSASFNKSSQEPAVVVHPAKVSPLSAPYGLSGDFAGHLPSSILSPQAQGFYYRGYETPTGEWDEYSSYVNVEGLDINSPVGFNENASLVYQTGYGYNPQMPYGPYSPAATPLPSEAQLYSPQQFPFSGASPYYQQVVPPSMQYLSSPTQPELTSLVAVDQQGDNIARPSYQPHPIGPFNGSQQNLGFPEWQQGFDGGIWSDWSKPSDMHRHSSSFSPALSPQPLGSFGSYGHNIPMGSQRQRPFYGRGQGSNYGSRLNSYVGMGNQSWIGVDNTRGRGRVSDPYLGGGYNGNYDILNEQNRGPRALKPKTHVSEELDSSADSKKNNKDSPKEEANNNNNPEFVTDYSDAKLFIIKSYSEDNVH…
	Bol008438	BoDF3B	MAASNRSTNCSPSTGPINMVERLSTDKTVLQHQDTNSSSSRPLCGTTGNAAFSASSSGFHTDSSHIGGYENAADAPRSYHPHTDILSFEQVYPGMRYDNMFYHGNGVPSDSPRKRSLPQHYGDLYADDANYFAPFRSSNQQYPLPEPLHASPEFHISQTNSTHPYRHGNEINSFETDYMMRSTRNFGLRDNIFGKPKGLNLNPFTGRRTFLPMASATRSMKHPVSADLSANDFDMGSPHRTLHDDFGSSASLSYREQAYNQCRRASFSASSSSSPSSTWELDYNLSPLDESRSGSCSDFHHRPAMSDSDLLTERNRGLRASRPNAKSKMITYDQQDLLSKFRDAKFFVIKSYSEDNVYKSMKYCVWASTKNGNKKLDAAYREAKTKQVACPVFLLFSVN…
	Bol015553	BoDF4B	MADNVGGEHHQVLLPFSILISHLRSNPFHQQVSPGDERIVSSSSSSVAPPDPYSYYNVLQSPTNLYHPPYDWDAVHSGYTQGFNSWDGYPQYAATTPEGLHVPQVVYDGNSSFMYHQPGFTFNPYPPSMMMEGQVPFSPAYYPQYGAPSPMHFTQSEIGADNSRYDPTSAYMVPFAGYGGSSLSGNQGGNALASPIPYPQTMGILGPYDHNASQLPVHGSGVASSSSVGGYYHVGSYQTPNAVGSYYGADNSVRSAPDIGKRREYSSVPTTNDLYGNRGPRASSRVESKNSSRLSSSAGNSANGSSTAGPNPSLYNSPEFVTDYKNAKFFIVKSFSEDNVHRSIKYNVWASTPHGNKKLDTAYRDAEKMGGKCPIFLFFSVNASGQFCGVSEMVGPVDF…
	Bol025994	BoDF5B	MADPASSRNQRNRIVSYGVKGFVEQQISPGDELIVSSSSTSVTHPPDPSLYHQNPTNLYPYGCNVAHSGYAQGINTWDGYPLYATSPEGLHIPQVVYSEDSSLMYQPGFAYNPYPSMMLESQIPISPAYYPQFGMHFSHSEFGGGSDPTSAYMIPFGGYGGGNLSGNQGDNSLTYPQAMGILGPYDHNASQLPLHGNGVASSSSLGGYYPVGSYQSPSSIASYYGADNPVRLASDIGKRREKEYSSVPTTSDLYGNRGPRSFTRVKSKNGSGLSSSAGDATNDSSTAGSNPSLYNHPEFATDYKNARFFIVKSFSEDNVHRSIKYNVWASTPHGSKKLDTAYRDAEKMGGKCPIFLFFSVNASGQFCGVAEMVGPVDFEKDAAYWQQGKWNGQFPVKWH…
	Bol045155	BoDF1C	MYTSEGAQAPDFVADQGIYYPVDPNYAYYCTGYESPGEWENHQMFFGADGSQLQYQGGQNENSPYIYYTPSYGYAQSPYNPFNPYIPGADSPFVASQQFYPLPPYPTLASSSYAAHPDIVSSSSANSLVETGSAANRGRSDGRGSRNRNASAADGIQRNPPTVSRSSEKPRPNTGGQNRPLSTEKRVSTPFPALQGKAISVSTHPVDVVSSSRVSSSGQLDIAPPPERNGLSSTATNNNNPRPKLYGVHANISSRSKGPRSQLVVKAYTTKAGNADAEGNIVIDPNLYNKEDLRIDYTNAKFFVIKSYSEDDVHKSIKYNVWSSTLHGNKKLQSAYEDAQRIATEKSCECPIFLFFSVNASGLFCGMAEMTGPVSFEKDMDFWQQDKWSGSFPVKWHII…
	Bol036797	BoDF2C	MSSTNPPGNLNVYGQLPSFTQSHAFRPTFKVPSRIYIFCMFCPENLRLKALFFLPCQGKQAAGQFTKHANQKTSSVPYYGNGNTNSGFRDQRDEHRKPERNGESDSLVEMKCGPRTSAKTHPPSDSSSSLKQNSSFVLDLRREMFNLPDFQTDYEDAKFFVIKSYSEDDVHKSIKYSVWSSTVNGNKKLDAAYRDAEAKTLVDGKKRPIFLFFSVNASRQFVGLAEMVGYVDMNKDLDFWQVDKWCGFFPVEWHVVKDVPNWELCHIVLDNNEGKAVTHTRDTQEIKLREGLQMLSIFKKFSAVTSLLDDMDFYEEREKSLRLKKEHKPATLRMDLFKEKDYDYENGGNRRMNQDRGYNWSRTQQSLVNQTKNLSIRGGYSVSKNNTRNPR
Capsella rubella	Carubv10013133m	CrDF1A	MATVAPPADQAADLLQKLSLDSQAKASEIPEPNKKTAVYQYGGVDAHGQVPSYDRSLTPLLPSDAADPSVCYLPNPYTPYYYNVSAYGSGQEWTDYAAYTNSEGVDMNSGIYGENGTVVYPPGYTYATYPYSPATSPAPQVGGDGQLYGAQQYQYPAYFPNSGPFASSVATPTQGDLSANKAAGVKTLPADSTNVASATGITKGSNGSAPVKPTNQTALNTSSNLYGMGAPGGGFATGYQQDPRFNYDAYYAPVPWHDGSKYSDVQRPVSGSGIASSYSKSSTVPSSRNQNYRSNSHYASVHQHASVTGYGTSQAYYNRMYSNKVYGQYGSTGRSGMGYGSSGYDSRTNGRGWVTTDNKYRSWGRGNSYFYGNENNVDGLNELNRGPRAKGTKNQKGNL…
	Carubv10013762m	CrDF2A	MSGAASSDRLVSSFPLLETADLFQDLSLGSDANEVPRNRNKGSFQHQYGHIPYGASSYGSERRPNMNVGNQLNGGDSIGSYPWGYFPSNYPSGGYPDPRFGYDRSSNHSSFSHLMNPHNSHEAPSFDQFGYNDPLYSNHGLYGLYGNVIDSGHAYGTFGYDSWKLGRGWYPVDGYRKTRSFNHGRGYSDEKADRLNELCRGPRSSDFKNPQVLNTAMLEAMKQDVSAVDLQRYNGESFPETFVKAKFFVIKSYSEDDVHNSIKYGAWSSTPTGNKKLNAAYYEAKENSQECPVYLLFSVNASGQFVGLAEMVGPVDFNKTMEYWQQDKWIGCFPVKWHIIKDIPNSLLRHITLENNENKPVTNSRDTQEVNLDHGTKIIKIFKEYMSKTCILDDYKFYE…
	Carubv10026294m	CrDF3A	MAANCDLASDVLHNLSLDPKIKALAPDSDNKLQGAYGGNGNDYLLNEELVEATKNGKPGLLSKDGGLAKDKGSNPKKLGYQNSAFNAKGSYAKGAYSYGYYSPAYQYPRYGYSGSYAAGKANLQYQYLHGRSASAGQSYGYMDNIYSNYAMCGPYSNGYGYGSYGYDAWKHMPNWYAVNNSYKTRNGFQGYGKENIEGLNELNRGPRAKGFNSQEGSKVMTVSTKEQIVTEIEKLCEDGSLLELKDYNKKDFPETYSEAKFFVIKSYSEDDIHKSIKYNVWSSTPNGNKKLDASYNEAKQKSEGCPVFLLFSVNTSGQFVGLAEMVGPVDFNKTVEYWQQDKWIGCFPVKWHFVKDIPNSSLRHITLENNENKPVTNSRDTQEVKLEQGMKVIKIFKDH…
	Carubv10013132m	CrDF1B	KEKRSSSFPFSNKKRSLTLKKKQCSFLFLSCSKKLSALHHQTLNKILILDLSIRFMATTQSHTSDLTSEEQPASLDIMKEQQTVPANNETSASFKSSQEAAAVVHPAKVAPLTGPYGIAGYENPAGEWDDYSSYVNVEGLDITSPVGFNENASLVYQTGYGYNPQMPYGPYSPAASPLPSEGQLYSPQQFPFSGASPYYQQVVPPSMQYISSPTQPELTGLVGVDQQGDNIGPRPSYHPHPIGPFNGNQPNLGFPEWQQGFDGGIWSDWSKPSDMHRHSSSISPALSPQPLGSFGSYGQNIPMGSQRQRSFYGFGSGSNSYNKGYMHSGGRGQGSNYGTRLISNVGMGNQGWIGVDNTRGRGRVSDPSLGGGYNGTFDILNEQNRGPRASKPKTQVSEE…
	Carubv10026226m	CrDF2B	MDPASSSSSSSSTNQRNRIVSSSGGRPVMADNGLSQVSHDNGRNIVSSSSVTPPAPAPYFNVLQTPTNVYHYDWDVANTGYAQNMNSWDGYPRYAATTPEGLHVPQIVYNDNSSLMYHPGYGFNPYPSIMLEGQIPVSPAFYPPFAAPSAMQYTPSDIDPTSAYMIPFGQYAGGNFTGNQGDNSLASPIPYPQTMGILGPYDHNASQVPLHGTGVASSSSMGGYYHVGSYQNPSSIASYYGADNRGRLTSDIGKRREKEQGTASTTNDLYGNRGPRASSRVKSKNSSKPCSTPGDSTSDSSTAGPNPSLYNHPEFVTDYKNAKFFIVKSFSEDNVHRSIKYNVWASTPHGNKKLDTAYRDAEKMGGKCPIFLFFSVNASGQFCGVSEMAGPVDFEKDAG…
	Carubv10008725m	CrDF3B	MMAASYPSTDWFPPPSRSVNGLNMLEMDMVERLNSDKSVFQDQDTISNLPFCGNAFPASSSGFNTEPFHIGGYENAADIPRSYHSQTDVPSFENVSPDMINEMFYHGDDGVPSNFQRSSHSTRNQSSLQHYGDLYCDDSRYFLPFDSSNRQYPVPEHIRNSPEFHMFQANSRHFDRHANETNSSETDCMIRSRGNFDLRNNRFGEPWGLNLNPFGGENMFPPMPSTRTRMKHHGSVELSANAFNMVPPHEVMHDAFESAASLSYREQAYTPCKRSPFSASSSSPTWEIDYNLPPLDEARSGSYGDCYYPAMLDMPTERHRGPRPSRLNGKSNITYGLVDSFCQQDLLSQFRDAKFFVIKSYSEDNVYKSIKYSVWASTKNGNKKLDAAYREAKTKDVAC…
	Carubv10008560m	CrDF1C	MYTSEGAPIADQSMYYPVDATYGYYCTGYESPGDWENHQMFFGVDGSEVQYTGGQNENSPYICYSPSYGYAQSPYNPYNPYIPGATIGVDSSFVGPQQFYSFPPYQSVATSTTFVPYAIQPDIISNSSTNSLVETGSADWGRSDGRGSRHRNGTSTGGLQRNAPKLSAVNSLGKISDKPRPNSGQSKQPEMDKSDTTPSSGQAPQGRSTSVSVQPADVVSSSRVSSFGQLDSASKNATNNYNLRPKLYGGHANIIPDRVGEQNRGRRSRGLGNQLVVKAYTTKAGNADADGNIVINPSQYNKEDLRIEFSNAKFFVIKSYSEDDVHKSIKYNVWSSTLHGNKKLQSAYEDAQKIASEKSCECPIFLFFSVNASGLFCGMAEMTGPVSFDKDMDFWQQDK…
	Carubv10021946m	CrDF2C	MTSDVPKYPRKLYSALFLVIRLICLIFSNIYKNMYVSDMVKNLRVDPLAKVSASTTSMVSAKEKRNQSEPYYETLETYQGLPCPYGGYYGFYYPGLDGSVGEAKDNGYYGYGTDVQYPVMQGENGSLIYMMPGFQSYDASQTYMPISPVGVSSQALHSPMYAAQGYYQNQFGYGDVSSPTYLWDPVGDKYVYGVASNTHQPLKQNISSSSHNHNNYYSRSKNPFPGHTMGDRPKTPRKALQNSYAPPPLHNQEKGGFAYPMDPVKKKSGSLNRDETDKAKARNRENGNSTSNLSSGHDHITDGECESCSLDAQGNERSKGVGSVIVRDQYNLPSFQTKYEEAMFFVIKSYSEDDIHKSIKYNVWSSTLNGNKKLDSAYQESQKKIAEKNVKCPVFLFFS…
	Carubv10013212m	CrDF3C	MYTEGGPNFVIDQSMYYPAYYCSGYDSSIDWENCQVGVDGSEVQYMGGQNENSPYICYTPSYGYAQSPYNPYNPYIPGASIGVDSSFVGFQQYYSNAPYENAASSPTYVPYVIQPDTVSNSSADSLVATDLANGGQYDVRGSRQRNGSAIAGFPKDSPKSSTMNSLGRTYEKLSSSPGQNKQPGISKNVSTPATTQSCQDKTASVDIVSSSRLLPRGQLDSANGFSSVASNSYKSRSKMYDGGGDNDLTRSPDTTEQYRGPRTRRSRNQLVVKAYTTKAGNVDAEGNIVINPDQYNKEDIRIDYSKAKFFVIKSYSEDDVHKSIKYGVWSSTLHGNKKLQSVYEDAQRIVTEKSCECPIFLFFSVNASGLFCGVAEMTGPVSFNRDMDFWQQDKWSGSF…
	Carubv10011018m	CrDF4C	MPNNLLINPTLVVYGNTALRDNVDVPPEPTCAETIPDPDSTTKKQAESPPTDKANRTATVSSTPSVTVTACANGSDVVSSQPNDNGQAHATDVLKGSHRDKNSSYAYSDPTLRGDRVKRSNCWSQTSFSTPTPPGNFNGVGILPPNTQSQAFRPQFKGKEAAGHFITFSNRKTSSVPYCGYTNGNSNNGFWDQRDHYRKPERKEESDYLVELKCGPRANAKTRPPSESSSLKQKDSFSLTIRRDMYNLPDFQTDYEDAKFFVIKSYSEDDVHKSIKYSVWSSTINGNKKLDAAFRDAETKTREDGKKRPIFLFFSVNASRQFVGLAEMAGYVDFKKDLNFWQVDKWSGFFPVEWHVVKDIPNWELRHIILANNEDKPVTHTRDTHEVKLKEGLQMLSIF…
Citrus sinensis	orange1.1g005158m	CsiDF1A	MATTVAPAVEKASDLLQKLSLDSQTKSLEISEHTKKPSANQYGSVDSVNAAANGQIPSERSGTPFLNDFMDPNMCYVPNGYPSTAFYYGGYDGNVGEWDDYTRYVSQDGVDMTSGVYGDNGSLMYHHGYGYAPYPPYSPATSPVPTMGTDGQLYGPQHYQYPHYFQPITPTSSPYSPSPVAPTPGDIPTSVAADQKPLPVESTNGKSNGVANAGGVKGNNGSAPFKPTYQPFNSNNTYGRGSLPGRGPASGYQDPRCNLDGMRSPIPWLDGPVISDARPVASNTFNSSISNVNNVASSRNQNYRPNSHYMGLHHPRPMSGMGAAQGFMNMNRMYPNKLYGQYGNTFRSGVGFGSNGYDLRTNGRGWLSVDGKYKSRGRGNGYFGYGNENMDGLNELNRG…
	orange1.1g010141m	CsiDF2A	MADKVSLSVESNKDNPMANGPGVSGNGRSKPQRPNYQYPYLDPNSSHGRGGLSTVVPSPSYQDPGYSFDGIHSPITWLDTSIFGGGQSKHNANAGYTSPISHSNNFPSGRNQNHRPHLANFHHTRPTSDAFGYMSQMYANNPMYGHYGNTFRAGPGYGSFGYDSWISGRGWYPVDSKYKPRGRGYGASGSGKENVDGLNELNKGPRAKGFKNQEGFDPATVAAKGQNLKSSESTPEDNLPLIPDKEKYSGEDFPESYSDAKFFIIKSYSEDDVHKSVKYNMWTSTPNGNKKLDAAYREAKEKSSDCPVFLLFSVNASGQFVGVAEMVGPVDFDKTVEYWQQDKWVGCFPLKWLIIKDVPNSSLRHITLENNENKPVTNSRDTQEVNFEIGIQILKIFKS…
	orange1.1g005934m	CsiDF1B	MAATQSQQAPDRTTDSTKSLSILIMDAEDQPADTDKMKEQPLSATNESSVSPNSSQGALTVGHTRETAVQSGSFGPVGDHSVYSSNIFAPQAQAFYYRGYDNVPGEWDEYPSYVNAEGLELGSSGVYNDNPSLVYHTGYGYSPQMPYGPYSPVTTPSVGGDAHLYSPQQFPFSGPPYYQQMVPPSLPYITSPTPVSQPELNTLMGAEQQNDNMLFGPRSGYPPALGSFGRGGMHGNPGMIGFHDGQQGFDGLRSGGLWSDWSKPSDRQRPLTPISPAVSPQPIGTFGSFGQNVPVASQQQRSFYGFGSGSNSYNRGYMHNAFSQGSNFGGTPISNLAINNRGWISLDSSKRRVRGSGSLCGCNGTLDILNEQNRGPRALKPKSQMTDEHGSSVDQNKES…
	orange1.1g038459m	CsiDF2B	LPVSPSEMMTAESSGDNLLFGPSSGYFVHFGSYGVNVSGNPASSPLTSPAAYPQPMGILGSYEQNIGQISQQQRSFNTFGLAPSSSTGNYPRGAVYQSSYFGSNDRVRLAADKGRRRERDQDSICISNESPAIDRNRGPRASKIKGKSSEQNLSSGSSKNNSSGSGINFELYNQFDFPTDYENAKFFVIKSFSEDNVHKSIKYGVWASTPHGNKKLDAAYHEAKETDNRCPIFLLFSVNASGQFCGVAEMVGPVDFENSADYWQQDRWSGQFPVKWLIIKDVPNSRFRHLLLENNDNKPVTHSRDSQEVKLEQGVEMLRIFKEHDARTSILDDFDFYDERERSLKERRAKQQVSLTKGAPDLLANDSMNQISDRLAQSLRLQDTVEETPASIIGAVSRT…
	orange1.1g006798m	CsiDF3B	MAQPTSDRFKFADTAEALNLLMLDTEEKTNNPSMLNAQDQVIIDPRRDNVDQPGSLNAVGYHHSGCLSNAYFSQAQSVYNGGGYDNATSKGVTCLPYANAESLENGSHGIQDESPSVAFHGYGYNPQMLHRPYITTQLPSVRGHGHLYHAQQFSASDPSCFQQPISPKKPCILSSTSVSQGKLPAHIDLQGDSKRFGLKPNYAPSLGSTSKGGDFLGNSDGLDFFHQGSEGCEIGGLWSNWSKPLNGKSSLLQLSSAAASLTPIRSLEFSRDDFEMASQWKGSFFGFGSCTGSRYRGYSHCLSDQGSEYGCVSTSSMEMDGQNWPSLTEARQGGRCNNFSCSCTVTLDTLSERNRGPRAFKPKVRTTAYGFAVDNSKNGTLDGILKGSYNQLDFVTNYK…
	orange1.1g005441m	CsiDF1C	MEMYNASDNRNGESHLIQINESYPSLMYPLVEQFDFDAMYNEGASEFIEQGLYYPTATNYGYYCTGFESPSEWEDHYKIFGVDGLDFQYAGAQTENLPFVYYTPSHAYAQSPYNPYNPFIPGAVIGVDGPYGGAQQYYSIPSFQDTVSSPACGSVVIPPDMISSSFADPLLNTGASITNRTDGRGLKNSVASASAAYPSNPSKPSLIQKHSFTKFSEGPRAKANIGPNNHSVIIRSVSSGSSTAAPSLVLQGRTSSGSTQPLDDISSGKVLPPPNQVKAVVSNGNGFSDFQSSARGRSAVDKLLPKTAVGQPLNTMGRNPDMCMFSEQNRGPRTSRSKDQLAVKAYTSKAGVTDVEGNIIICTEHYNKEDFQVDYVDAKFFVIKSYSEDDVHKSIKYGV…
	orange1.1g008255m	CsiDF2C	MAGEKNIIKDEPVATELKGNPISKSTGQDVASGKDGAASDSTASMATSGHAASGMKGEIDQESVGEYGAQNPSTVHYNYYYPGSNGSFSQVDNNGYIHTDGSHSGVHSDNGSLLYYLPGYDPYSTLVGVDGQCVGQQPYFSSSGYLQHPVSYGSEVMPCYSWDSTYVADIQNGNAVGFGNEKYGGSTAFAKSNGLNSVKKNGCFTNKVSKSSYTQSTKPVSKVTQLDSDLSAGFLKGSNPLGNFSAFSNQKQGFFPNMVNYSTNGRMWNGNDRYKSRDKFSRAGGLGMPTELIRGPRAENKSASLEISDKKEVLSPTVSRDQYNLPDFQVEYEKAKFYVIKSYSEDDIHKCIKYDVWSSTPNGNKKLDATFNEAEAKADETGTRCPIFLFFSVNGSGQF…
	orange1.1g048663m	CsiDF3C	MYVMPAFQAACSPYNPYLPVTTFAVDGQYLGQQPFSTSPMVQPSITPPGYYSNVLSYGEFIPSPYPCDPSFMVGDVTPKIPGSKSNRSSASHPHASLSKKFPQSEFSNPSEKKSSLQSLNVSPDHGVRSQLKLMSKALQHVSTLQPDAPGKGYLQLAKFPLYNQGKVGVVYSHGPVNYKANAPGWGGNEKTKTRSRDNSISDFSLSNEQNHDTSTTSNKDALESGANAVGALGTNEKGNSDSISSLIWKDQYNLPDFRIKYDHALFFVIKSYSEDDIHKSIKYSVWSSTPNGNKKLDAAYEDAQSRIAEKGSKCPVFLFFSVNASGQFCGVAEMIGRVDFNKNMDFWQQDKWNGYFPVKWHIIKDVPNPQLRHIILENNDKKPVTNSRDTQEVKFPQGI…
Eucalyptus grandis	Eucgr.B03590.1	EgDF1A	MAAVAPSADQPTDLMQKLSLDAQSKTLEMPEVAKMSSNQNGSVDGVNAANGQIQSYDGAVTEPTVCFVPNSYPYYYGGYDGTGGDWDNFPRYANVEGGVDMSSGFYGDNGSLMYHGYGFAPYGPYSPAASSVPGNDQLYGTQQYHYPSPYFQSNMTPTSAPFTPSAAAPQAELSTSAASDQKPLPVETVNGNSNTATNAVGKGNIRSASLKTSNQNSSYNSNGSLGRGSLPGGMASGNQDPRLGFDGFHSPIPWAEGALFPDGQIAPLSTSGATNSFPSANNSHSRNQHFRPNSNFMGLHQTRPLSGMGVSSGYMNRMYPNKLYGQYGGTIRSGMGFGSSNYDSRTNGRGWLAVDSKYKNRGHGNGYYAYANENVDGLNELNRGPRAKGSKNQKAFTPI…
	Eucgr.B03591.1	EgDF2A	MNRDPRLTAFSFPSASSRKTETLESPPRARDPPFSPPPPPQNPSFPLRPEFPGVPAPIHRRIMATVAPASANQTADLLQKLSLDAQPKTLEIPEPTKKTSANRLGSVINGKAANGQIQPYEPSVTPSLPEFEPPMCFVPTGEPTMCFVPTGYPPHAYYHGGYEGTGAEWDDFSRYTNTEGVDVASGFYGENGSLMYHHGYGFAPFAPYSPATSPVPGNDQTYGSQHYHYPSPYYQSVTPTATPFTTGLAAPPSVELATSAAGDQKPLPAETVNGNSNGATKGAVKGSNKSIPSKMSKQKPPYNINGSFGRNSLPGGVAPGCQDPRFGFEGLCTPFPFFDGSVFSDGQLGPVANPAMMNSFINPNNGSARNQHAHPNSNITGLHHARPISGMGVANGFMN…
	Eucgr.J03195.1	EgDF1B	MSMAAPQPRRPDRSAAEEGPTDPENMNQQLTHPAKGSVSPNPSQDGAAAGSQKEPVSQSVSIGLSSDGADAHAHQPQALHSRGYGSSTGEWDDLSHYANPKELEVASPGVYNDNHSLVFHTGYGYSPHMPYGPYSPVTTPLPSVGGDVQMYSSQQFPYSGQPYYQQLLPPTMPYISSPTQVSQPDLTMSMNVDQQGDGVLFGPRPNYPSPVGSFGRGSFPGNLWTHGFHDQQMGLDGLSSGGLWSDWSKPADRQRSFSPLSPAASPQPIGIGSFTPNIGIASDLQRTLSGYGSSDPYNRDFLHSGINRGANFGTTPIPGLGLNGQGWLSVDNRRRRRSNGAICSCNGTSDILGDQNRGPRASKLKNHATSEHGSSIDDSKLSASITKIPHGSYNHIDFI…
	Eucgr.H04096.1	EgDF1C	MDMHNINEHGNAETYMIQNTETNQLIANPHFERVETMYNEGAPEFVVDHGMYYPTANYGYYCTGFGTPNDWEDHNRVFGIDGPDVQYTGVQSESLPYVYYSPSYGYAESPYNPYNPYIPGAMIGVEGPFVGPQPYYPLSPLSPYHNSASSPAYIPILVQPDVNSPEALSNPGAGTISRPDTRGLKNNVASTSTTFSRNSTKNSSNPVNSLNRPSEASRENVGQGKPAVTYGSISSVGVSNSASSRVFQGRTTSSTIQHVDNNFSGKVPSHRNQLKVGFPDYGSHAYGWGAVEKPRPRLHLGRGQENASGPLDAQGEQNRGPRTNRSKSQLAVRAYTTKAGDINAQGIIIIDTDQYNKDDFCVDYEDAKFFVIKSYSEDDVHKSIKYNVWSSTPHGNKKL…
Gossipium raimondii	Gorai.004G020600.1	GrDF1A	MAPTVAPPADQTAELLQKLTIDSQAKPFDIPEPTKKPSVYQYGSVDSGNTGNTQIPTFDRSTTPLLQDFMDPNMCYIPSGYPSAYYYGGFDGTGNEWDEYSQYLNPDGVDMTSGVYGDNGSLMYHHGYSYAPYGPYSPAASPVPTLGNDGQLYGPQHYQYPPFFQPMTLTSGPFTPNPAAPSHGELLTSAAADQKPLPVETPNSNSNGVANGGSVKGNNGPGAIKPSYPSSFNTNNSYGRGPPPGSVPTSGYQDPRYGFDGFRSPIPWLDGSMFSDGQHRPVSSPAMNSLVSKANGFPSSRNQNFRSNSNYMGLHHPGPMSGMGTTHGYVNRMYPNKPYGQYGTTFRSGMGFGSNGYDLRTNERGWLADNKYRPRGRGNGYFGSGNDIMDGFNELNRGP…
	Gorai.007G288900.1	GrDF2A	MATSDRILANFTPLEVADSLENLSLDSQSKTTKAPEPVKKDFYSDNGSYMYPQTYGYMSYAPYSIPSPPLPAMGHDGQLHALQEYYYPSPYYQQPLQTSQANASQVDVSSFGATDQSSLSVDTNKGNSNGITSGGSGSLKPTLKSSSLNPNAFYKGGGLPTGNLSQGYQDPRFSYDGIQSPIPWLDMSMSPNGQSEQTANGGFSSYTNNLSSGRNQNLHPFPHVMNMHNARPSSGVGQAYGYMNHMYPNNITYGHYGNTIRGGSGFGSYGYDARKKGLGWYNVGNNKSRFRGYGKENIDGFNELNKGPRVKGYKNKDGSGNATLAVKDQNLPLTKSNNEDIVSLVPDTEQYNREDFPDSYSDAMFFVIKSYSEDDVHKSIKYNVWASTSNGNKKLDAAF…
	Gorai.004G244600.1	GrDF3A	MIRLLLLVICTFRYISTLIEFKILNSQIFFLSFTSTITEIANSMENLSLDSQVKTTKVPEPVKKDLYSDNGSYMYPQTYGYMPYGAYTMPLQEYYYPENPYYQPPMQTSQADAFQVEVPSAVDQASLPVETNKGNLSTVATGNSGSGSLKSTLKSSSLNPNAFYKGGGLSSGNLSQGYPDPRFSYDGVQSPIPWLDMSMSCNGQSEHAANGGFSYTSNLSSGRNQNLHPFPHVMNLHNVRPSSGVGQGYGYMYPNNMAYSHYRGGSGFGSYGYGARKKGLGWYNVGSNNKYRFQGYGKENMDGLNELNRGPRVKGYKNKDGLETATLAVKDQNLPPMENSKDNGVSLVLDMEQYNKEDFPGSYSDAKFFVIKSYSEDDVHKSIKYNVWASTPNGNRKLD…
	Gorai.007G289200.1	GrDF4A	MATADSILANFSPLEVADSLENLSMDSQAKTTKVPEPVKKDFYSDNGSYMYQQAYGYMPYGAYSMPGSPLPLMGHDGQLHALQEYYYPSTYYQPPQQTSKTDASQVEVSTVNADDQASLSTETNTGNLSTVESGAGLSGNNGSGSQKSTFKVSSLNPNASYKRESFPTGNLSEGHQNSRFSYEGVQPTIPCLDMSVSSNGQSKHTANNGFSSYAKNLSSGRNENLHPFPHFMHLHNARPSSGVAQAFGYMNHIYPNNMTYGHYGNTNGGGSGSGFGSYGYSAWKKGQGCYNVGNNNKSRGLGYGKENMDGLNELNKGPRVKGSSNKDGFGTATLAVKDQNLPLTESNKENSVSLVPDLGQYNKEDFPESYSNAKFFVIKSYSEDDVHKSVKYNVWASTS…
	Gorai.013G123200.1	GrDF5A	MANSDQLADSLGKLSLDSQAVTAKVPDTVKKDLYGDNGSYVYQQTYGYMPYGAYSMPSSPLPAMGHDGQLHALQEYHYPSPYYQPLPQTSQANVSQVEVSTSGVGDQASLSIETNKGNTSTITNGGGLSGNSGSGSLRSTFKSSSLNPNASYKRGGLATGNLSLGFSYDGIQSTIPWLDMSMSSNGQSKHAAHGGFSSYMNNASSGRNQNLHHFPHVMNLHNARPSSGVAQAYGYMNHMYPSNMTYDHYGNAIRGGSGFGSYGYDAWKKGLGWYPVGNNIKSKGRGYGKESMNGLNELNKGPRVKGYRSQDGVEAATLAVKEPNLPLTESDKENNVSLVPDIEQYNKEDFPESYSDAKFFIIKSYSEDDVHKSIKYNVWASTSTGNKKLDAAFHETKGN…
	Gorai.011G001700.1	GrDF1B	MAATSDRTPEEQRADPESVKEQPLSTKNEMSVSPNSSHDTAPIGHPRDSTGQSGSSGDRNVYSPTIYAPQAQSFYYRGYDNAAGEWDEYPPYVNADGLELGSMGVYNDNPSLVFHPGYGYNPQMPYGPYSPVTTPLPSVGGDAQLYSPQQFPFSGPPYYQQLVPPSMPYISSPTTVSQPELTTLVSIDQQGDNMLFGPRPSYNTPLGSFGRGSFPGNHGNLGFNDSQQGFDGLRSGGLWSDWSKPSDRQRSLTPISPAVSPQPFGPIGQNVPMASQQQRLFYQLGSGVTSYNRGFMQSDLNQDPRFGSASIPNSGANSRGWLSLDSNRRRGRGSGVPLCGCNGALDILSEQNRGPRASKPKNQITAEHSSSIDDSKNNKSLSKIHDESYNRPDFSTDYK…
	Gorai.009G120700.1	GrDF2B	MAATPDRNPEEQQADPENVKEQPLPTKSMTLVSPNSSQDAAPVAHPRDGAGQSGSFASAGDRNVYSPTIYAPQPQAFYYRGYDNSAGEWDEYPPYVNAEGLELGSLGVFNDNPSLVFHPGYGYNPQMPYGPYSPVSTPLPSVGGDAQLYSPHQFPFSGPPYYQQLVPPSMPYISSPSSVSQPELTTLVNVDQQGDNMLFGPRPSYPTPLGSFGRGSLPGNPGTLGFNDLPQGFDGFRSGGLWSDWSRPSDRQRSLTPISPAVSPQPIGPIGPIGQNVPMVPQQQRSFYPVGSGMNSYSRGYLQSGLNQGAGFGNASVPSLGANSRGWLSFDGKRRRGRDSDISLCGCNGALDILSEQNRGPRASKPKNQITADNNSSIDDNKNNKSSAKIHDDSYNTPY…
	Gorai.002G182900.1	GrDF3B	MLMAHQTSDRLTSTDSAEVFNVMVLDSNILANPNALTNKDLVTVGSLRDGSSHQSGFMPSVVESKTTYLPNAYSPEAQFHQEAHKQGSLLPYVNAEGLDNGFHDIYNETASLGFHGFGHSPQMQQRAYAPVSSYLPPVGDPIGLSNARHFITIDSSYHHPSVPQNIPHVTSKAQFSHLECPVNIEQQVVGKRFGLRTNYLPQLGSFDGGRNFFGSSSSLCSSYQGSDGFAVGGFCSDWSKPFSGKSSLFHLSYAPASPKRVGSLEFSSNGPAVVSFQKGPFNGFGCTSSSSRGYSGSQSDQRSCHGSVSTNSLGISGHNWPTLAEARQGGSCNDFSCSCTVTLDTLSERNRGPRAFKPKTQITTKGFIVDSSQNGTINGITNGSYNRQNFVTDYEGAKF…
	Gorai.005G070500.1	GrDF1C	MYQEGAPEIVIDQGMYYPTATNYGYYCTGFESPVEWEDHQNIFSADGPDVQFAGAQTEPLPYVYYTPSYGYAQSPYNPYNPYIPGAVVGDGSFVGAQQYYPFPPYQNPVSPTAYVPVLIQPDGIPSSSTDSFLDTHASIGTRPDGRGVRYNLASASAAASRKSAPNQADSLSRVTDGQSKHYAIQESISASSGSASARAHQVRVASGSVQPIGNIPGGKLPSYRNQLKTDLPVGNAISDYGASSPGRGVLDRLRPKIHVSRVFNDAHGSLDSWAEQNRGPRTNRSKNQLMVKAYTSKAGNSDAEGNIIIYTDQYNKDDFPIDYVDAKFFVIKSYSEDDVHKSIKYNVWSSTPHGNKKLDSAFEDAEKIAAGKPSGCPIFLFFSVNASGQFCGVAEMIGP…
	Gorai.002G031800.1	GrDF2C	MYQEGAPEFVIDQGSMYYPTGTSIGYYFTGFESPVEWEEHQNIFSADGADVQFTRAQTETLPYVYCTPSYGYAQSPYNPYNPYISSAVMGDSPFVGAQQYYSFPPYSNPVTPTAYVPVVIQPDGIPNNSTEFLLDTRASIASRPDGRGVKHNFASASAAFSRNSSKSAPNQTDSFTRVSDGQSKHSANRGNFPDSSSPAAARTQQGRVASGSIQSIGNIPGGKLPSHCNQLKMDLPAGNTFSDYRSSAPGRGALDTLRPNISVGRVLNDAHGYPDTLGEQNRGPRTNRLKNQFMVKAYTTKAGNSDVEGNIVIYTDQYNKDDFPIDYVDAKFFVIKSYSEDDVHKSIKYNVWSSTPHGNKKLDSAFEDAQRIAAGKPRGCSIFLFFSVNASGQFCGVAE…
	Gorai.005G265300.1	GrDF3C	MAGEMTLENPEPINAVPKSEAVPKLAEQDANSGKIGMASDLTSTISSSPYESSGAKAESHQDLVGEPGFNQSTSFENYYYPGYDGSFTQSDDKGYFLTDGSLTGVQSENGSLVYYLPGYNPYATGALMGVDGQCLGQQPYYSSGYFQPPVSYASEAMPCYSWDSTYAGDVSNGILDGFGNVKYGSGSAFAKSNGFNSTKSNGLGTKLSKSTYAQPNKPLSKGPHSGSDPSAGSYRGYYPAGRSSFNNQKQGLSQYNGHMNYRQNGRAWNQNDRYKKSNVDFETSAELTCGPRALNRAAPLDSSVKKEGLGLNLYKDKYNLQDFPTEYENAKFFVIKSYSEDDVHKSMKYNVWSSTPNGNRKLDAAFHEAETRESETGTKCPIFLLFSVNGSGQFVGLAE…
Glycine max	Glyma.08G124600.1	GmDF1A	MATVASPADQATDLLQKLSLETQPKPLEIPEPTKKATGNQYGSVDSGNAANGQIPSYDRSVTPVLQDFIDPTMCYLPNGYPSTAYYYGGYDGTGNEWDDYSRYVNSEGVEMTSGVYGDNGSLLYHHGYGYAPYGPYSPAGSPVPTMGNDGQLYGPQHYQYPPYFQPLTPTSAPFTPTPAVLPQGEVSTSVAADQKPLPVEAANGNSNGVSNGGNAKGNNAAAPIKQANQNSSFSSKASNERVAMPGRGPTSGYQDPRFGYDGVRSPIPWLDAPLFSDGQPRPVSSTTITSSISGGNNTASRSQTFRPNSQFMGLHHPRPMPAMGATHSFINRMYPNKLYGQYGNTVRSGMGYGTHGYDSRANGRAWLAVDSKYKTRGRSGGYFGYGNENVDGLNELNRG…
	Glyma.05G166600.1	GmDF2A	MATVANPADQATDLLQKLSLETQPKPLEIPEPTKKATGNQYGSVDSGNAANGQIQSYDRSVTPVLQDFIDPTMCYLPNGYPSTAYYYGGYDGTGNEWDEYSRYVNSEGVEMTSGVYGDNGSLLYHHGYGYAPYGPYSPAGSPVPTMGNDGQLYGPQHYQYPPYFQPLTPTSAPFTPTPAVLPQGEVSTSVAADQKPLPVDAANGNSNGVANGGNAKGNNAAASIKQANQNSSFSSKASNERVTMPGRGPTSGYQDPRFGFDGVRSPIPWLDAPLFSDGQPRPVSSTTITSSISGGNNTASRNPTFRPNSQFMGLHHPRPMPAMGATHSFINRMYPSKLYGQYGNTVRSGMGYGTHGYDSRTNGRAWLAVDSKYKTRGRSGGYFGYGNENADGLNELNRG…
	Glyma.19G110800.1	GmDF3A	MAAVAPSSDKTADLLQNLTLDSESKAIGVAEPAKKNGPAFSNGAAKGRAKPFNPNSCFVPNGYPSAYYYGGYDGQGDWNAYSRYMNLDGGMAQGVYGDSCSYMYHQGYGYTPYGTYAPPNSSSPMIQQDGQHYGLQQYQYPCSYYKSPASADVSFTPNKISVPQGEISTAVDADRVASSNVMNKGHTVNMANSDFTNKNGFNPFLTSSQHTSLNTNDSYQGTSLPAYASLSGYQGPRSTHGTQLPVPSDVSLVSDRQSKHGAKVGLSSSVVPVKDFTSQRNQRLPQPLPQYVSMSGSRHPSGLDLVSGFMNGMYPSNRMYSQYGNTFRPDSRFGSAGYGSRMGSFDSKFNGTGYGCGLKKSMDGFSELNKGPRAAKSSDNKNIKSLGPVTLLLKGQNLP…
	Glyma.16G041600.1	GmDF4A	MAAVAPSSDKTADLLQNLTLDSESKPIGVAEPAKKNGPTFSSGAAKGRAKPFNPNSCFVPNGYPSAYYYGGYDGQGDWNAYSRYMNLDGGMAQGVYGDNCSYMYHQGYGYAPYGTYASPNSSSPMIQQDGQQYGLQQYQYPCSYYKSPASADVSFTTNKISLPEGEISTTVDVADCVSSTNAMNKGNNVNVGNSNFTDKNGLNPFLTSSQHTSLNTNDSYQGASLPAYAPLSGYQGPRSTHGTQLPVPSDASLVSDGQAKYGAKVGLSSSVVPVKDFSSQRNQRLPQPLPQYSNMSGSRHPSGLDLVSGFMNGMYPSNRMYSQYGNTFRPNSHFGSAAYGSRMGSFDSKHNGAGYGCGLNHFKKSMDGFSELNKGPRAAKSSDNKNIKSLGPVTLLHKG…
	Glyma.02G072000.1	GmDF5A	MATLAPSSDTATADLLQNLSLDSESKTVPEPAKKNGHGPAKGVTKPFNPNASFTPNGHLSASAYYYGGKGVLGDSCSYLYHQGYGYTPYGAPMQHDDNLYGLQQYQYPSSYYQSPASADGSFAANKINAQEGRISAAASAEHIPSSAVINKGSSIGVVNEGSTNNNGVKEFLSSTQRPLLNSNDSYQRAGFPVYAPLSGYQDPRVGPHGTQPALPLDPLLFSNKKSNDGAKIGLSSPAVPGKKISSQRNTTIPQPLPQSMNLHGSIHSSGLEPFSGFINGTYPSNTMYSQYGNAYRASSHFGQAPYGYGYRIGSVNNKPKASNDGCAIDHVKRNMDGFGELNKGPRSGNSSDDKSVDGPGPVTLLIKGQNLPIKSDNKEVPLVPNNEQYNGKDFPENYS…
	Glyma.08G226100.1	GmDF1B	MLCGFPLQIHGGNPTTAGSGSYHRSYCQLSLLIMHAEEIPAEPDNLKEQGTTTIGHSRETTSQSGSLGSVGDCPLYPPNVYAPQAQAFYYRGFDNGNGEWDEYSSYVNSEGLDIGSPGVYNENPSLIFHSGYGFNPQVPYGPYSPVTTPLPSVGVDTQLYSPQQFPYTGPPYYHQLVPPSLPYLNSPTPVSQPELTNLVGIDQQVDNMFFGPRAGYPSVGSFGRGNFPVAPGSFGFHESQQGFEGSRSGGIWSDCSKPSERQRSLMPLSPSVSPQPMGSLGSFGPSVGMASHQQQSLYGFGSGSNSYGRGYLPNQGSSFGGTSISNLNDRSFASLENSRRQGRPTASLCNCNGTLDILSEQNRGPRASKLKNQISTENNSVDSSKNSASTAKFQNESLN…
	Glyma.07G000900.1	GmDF2B	MPAFYLKVYSCVCTCGFAISKFSFEEIPAEPDNLKEQGTAIIGHSRETTSQSGSLGSSGDCPLYPPNVYAPQAQAFYYRGFDNGNGEWDEYSSYVNSEGLDIGSPGVYNENPSLIFHSGYGFNPQMPYGPYSPVTTPLPSVGGDTQLYSPQQFPYTGPPYYHQLVPPSLPYLNSPTPVSQPELTSLVGIDQQVDNMFFGPRAGYPSVGSFGRGNFPVAPGSFGFHESQQGFEGSRSGGIWSDCSKPSERQRSLMPLSPSVSPQPMGSLGSFGPSVGMASHQQQSLYGFGSASNSYGRGYLPNQGSSFGGTSISNLNDRRFASLENSRRQGRPTASLCNCNGTLDILSEQNRGPRASKLKNQISAESNSVDGSKNSGSTAKFQNESLNWSDFATDYKDAK…
	Glyma.17G038400.1	GmDF1C	MEMYDVSETRNADAYLIEGTDLNLHLTSPNIQQFQAMFNDGAPEFVADQNLYYPAATNYGYYCTGFESPGEWEDHHRIFGVDGPDIQYTGAQNESFPYVYYTPSYGFAQSPYNPYNPYIPGAMIGVDGSFGGAEQYYSLPNYQNTISSPAYIPVVQPDNFPNSSVDSSFDTSASVSRPDGKGLKHKFNSASGSFTRNSSKSLSNPTSSLARISEGPRDNTGVKKDLTSGRGFLNMASSPVHQARSIDASTHAVDISNGNVLSHSNQLKIASPLSSGFSDYGSNANGQSVVAKLRPKVHVGKGLSEVNGSSDVLGEQNRGPRISNYKSKFPLAVKAYANKGDDNTQENIIISTDQYNREDFPVNYENAKFFVIKSYSEDDVHKSIKYNVWSSTPHGNKKL…
	Glyma.07G233400.1	GmDF2C	MEMYDVSQTRNADAYLIEGTDLNSHLTSPNIQQFQAMFNDGAPEFVVDQNLYYPAATNYGYYCTGFESPGEWEDHHRIFGVDGPDIQYTGAQNESFPYIYYTPSYGFAQSPYNPYNPYIPGAMIGVDGSFGGAEQYYSLPNYQNPISSHAYIPLVQPDNFPNSSVDSLFDTRASVSRPDGKGLKPKFNSASVSFTRNSSKSLSNPTSSLPRISEGPRDYTGVKKDMTSGRGFLNMASSPVHQARSIDASTHPVDTISNGNVLSHHNQLKIASSLSSGFSDYGSNANGQSVVAKLRPKVHIGKGLSDVNGSSDVLGEQNRGPRISNCKSKFPLAVKAYTNIGDGNTQENIIISTDQYNREDFPVNYENAKFFVIKSYSEDDVHKSIKYNVWSSTPHGNKK…
	Glyma.15G136400.1	GmDF3C	MSYESATSSSSLICGLIQSSWHVSVCGSFVLLGFTVSILSGGSSGMEVYDVSETRNHDADMIEGADLNSHFTSPNIERTEVMINEGAPEFFVDQNLYYPAATNYGYYCSGFGTPGEQEDQHRIFGVDGPNIQFTGAQNESFPYVYYSYGYAQSPYNPYNPYIPGAMIGADGSFGGGQHYYTLPNYQSPVSAPGYIPLVQPDNFSDSSADSFFGASASVSKPDGRGLKPKFNSASGNFSRNSSIFLSNQTSSLARASERPRANDGRKQGLTHASVSGSSFLNLASPAVHQSAVAKLRPKLHIGKAVPNGGNGSSDVLGEQNRGPRVGRSKHQLSVKAYTTMAGDGNEQGNIVIYPDQYNMEDFPLGYENAKFFVIKSYSEDDVHKSIKYNVWSSTPHGNK…
	Glyma.09G031200.1	GmDF4C	MINEGAPEYFCYQNVYYPAATNYGYYCTGFETPGEWEDHHRIFGVDGPNIQFMGAQNESLPYVYYNYGYAQSPYNPYNPYIPGAMIGADGSLGGGQHYYTLPNYQSPVSAPGYIPSVQPDNFSDSSADSFFGASASVSKPDGRGLRHKFNSASGNFPRNSSNFLSNQTSSLARVSERPRAYDGSRFLNLALPAVHRSAAAKLRPKLHNGKVVPNGGNGSSDVLGEQNQGPRVSRSKHQLSVKAYTTMAGDANEQGNIVIYPDQYNKEDFSLDYENAKFFVIKSYSEDDVHKSIKYNVWSSTPHGNKLENAYEDAKKIAAEKSEVCPIFLFFSVNASGQFCGVAEMVGTVDFNKNMDFWQQDKWSGSFPLKWHIIKDVPNPNFRHITLENNENKPVTNSR…
	Glyma.15G265400.1	GmDF5C	MAAQLQKSADEMRKKVHGDSSTGELNNSNSVPSKGASSPSDSRSCVSSIGDASGSVKEVDVDHEYLSTDQGVPYPAGGYYGYYYPGYGGFYGESDNQAYYVGADAVDLQYPVMQADNGSYVYLVPGFQTGYPSYFPLSPAGVEGQYVGHNVYPPGSIFQQPIGSPGYYPASLSYGELQPSTYSWDSPLMTQDGLQGHGYNELAGKPNGRSNLSSQNHTGGVVSKSVPPPNSAEGKGLTPLLEVSSTHVKRNQPKQTNKAPVSVLHSPVVKFPTYNQGKSEFLYPNNLLNVKANTKGWVSTEKLKQRNKVNDSLNEQNQGPRTANAKGALMSGGNSVRGSALVGSGNVTNKIRADQYNLPDFPTKYDHALFFVIKSYSEDDIHKSIKYNVWASTPNGNKR…
	Glyma.08G162200.1	GmDF6C	MAAQLQKSADEMRKKLHGDSSTVELNNSNSVPSKGASSPSDARSCVSSIGDASGSVKEVDVDHEYLSTDQGVPYPAGGYYGYYYPGYGGFYGESDNQGYYVGADAVDLQYPVMQADNGSYVYLVPGFQTGYPSYYHPLSPAGIEGQYVGHNVYPPGSIYQQPIGSPGYYPASLSYGELQPTTYSWDSPLINQDGLQGHGYNELAGKPNGRSNLSSQSHTSGVVSKSAPPPNSAEGKGLTSLLEVSSTHVKHNQPKQTNKAPVSVLHSPVAKFPAYNQGKSGFLYPNNLLNVKANTKGWVSTEKLKQRNKVNDSLNEQNQGPRTANAKGALMSGGNSVRGSAPGGSGNVTNKIRTDQYNLPDFPTKYDHALFFVIKSYSEDDIHKSIKYNVWASTPNGNK…
Manihot esculenta	Manes.14G012900.1	MeDF1A	MATVAPSSEKAAELLQNLSLDSQPKTLEIPEPTKKTSLYQYGSVESAVSANGQIQPYERSVTPFVPDLMDPSVCYIPNGYPSPAYYYGSYNGTGNEWDDYSTYASTDGVEMTGVYGDNGSVMYHNAYGYAPYGPYSPAASPVPTLGNDGQLYGPQHYQYPPYFQPLTPNSGPFNPSQAASSQEELSSSTAPDQKPLPAETTKGNSSSIANGGAKGNNGSTPVKPTYQNLSMNMNDTNGRGILPGGLPPSGYQDPRFSFDGKYRSTSITSSYSKGNHVPSSRNQNFRQNSNYMGLHQPISMSGMGSTHGFMNGMYQNKFYGHYGNTFRSVAGFGPTGYDSRINSNGWLAVDSKYKPRGRGNVYFGFRNESIDGLNELNRGPRAKGFKNPKGFAPVTLVVK…
	Manes.07G081200.1	MeDF2A	MATVAPSPEKAAELLQNLSLDSQTNTLEIPEPTKKTSVYQYGSVESVVPANGQVQSSERSVTPFLPDLMDPTVCYLPNGYPSHAYYYGSYNGTGNEWDDYSRYASTDGVEMATGVYGDNGSVMYHNGYGYAPYGPYSPAASPVPTLVNDGQIYGPQHYQYPPYFQPLTPNSGSFTPTQAVSSQGELASSTAPDQKTLPAETTKGNSGAIVSGGGMKGNNGSIPIKPTYQNSLLNLNNTNGRGILPGGMPATGYQDPRISFDGKYRNTGINSSFLKANNIPSSRNHNFRQNSNYMGLHQPGPMSSVGSTHGYINGMYPNKFYGQYGNTFRSSMTFGSTGYDSRINANGWLPVDNKYKPRGRGNDYFGYRNESVDGLNELNRGPRAKGFKNQKGFAPVTLV…
	Manes.06G172700.1	MeDF3A	MATVAPSEKAAELLQNLSLDSRPKTLEIPEPTKKTSVYQYGSVESGVTANGQIQLSERSVTPFMPDLMDPSVCYIPNVYPSPAYYYGSYNGTGNEWDEYPRYTNSDGVEMASGVYGENGSVMYPNAYGYAPYGPYSPAASPVPTLGNDGQLYGPQHYQYPPYFQPLTASSGPFTPSQAASSQGELASSTVPDQNPLPAETTKGNSSTIGSGGVKGNNGATPVKPAYQNSLLNMNDSNGRGILPGGMPPSGYQDPRFGFDGKYRSTSITSSYTKGNHVPSSRNHFRQNSNYMGLHQTGPMSGMGTSHGFVNGMYPNKFYGPYGNTSRSGMGYGSTGYDSRINANGWLDADGKYKSRGRGNGYFGFHNESIDGLNELNRGPRAKGLKNQKGFGHVTLIVKG…
	Manes.10G067800.1	MeDF4A	MATVAPSSEKAADLLQNLSLDSEAKTFEIPEPTKKTSVYQYGGVESGIPANGQIQSSERSVTPFLPDLMDPTMCYLPSGYPSPAYYYGYNGNGNEWDDYSRYAHTDGVEMSSGVYGDNGPVMYHNGYGYAPYGPYSPAASPVPTLVNDGQIYGPQHYQYPAYFQPLTPNSSSFTPSQAVSIQGELTSSTAPDQKPKLAETKVNSSTIVNGGGLKGNNGSIPTKPTYQNSLLNLNNTNGRGIMPGGIPAAGYQDPKFGFDGKYRSTGIASSFLKANNTPSSRNHNFRQNSSYMGLHHLAPISGMGSTHGYINGMYPNKFYGQYGNTFRSSMGIGSTGYDSRINANGWLAIDSKYKPRGRGNGYFGYRNEGIDGLNELNRGPRARGFKNQKGFTPVTLVVK…
	Manes.09G141700.1	MeDF5A	MAAVSSPSDQVADVMENLSLDSQTNTAEIPEPTKKRMYGINEAVISHQGYGYAPFGAYPSPSSTVPAAGNDGQPYGTEQYSYPIPFYQAPTSTGTLYSPNSASASQAEVPTSAAADKGVLSVGTAAANTNNTVNTGSVNRINGPKPFRSSNQNSSSSLNVPYNRGGLPTGFPSLGYQYQDPRYGCDVFQSPFPWLDASLFPNGSPGHAISTGFSSPLATRPMSDLGQASGLMNVYPNNRMYGQYGYRAGAGFRSFGGNSWTNGHGWVVVDNKYKPRGRGYGNENLEGLSELNRGPRAKGFNNQTELGPVPQSVQGQNLSLTEDNKEDGLHQMPDKEQYNREDFPEDYSDAKFFIIKSYSEDDVHKCIKYGVWASTPNGNKKLDAAYHEAKETPGSCPVF…
	Manes.14G000200.1	MeDF1B	MAATQSQTPDRTTEEKPVEPDTMTERTLSAKNETSVSPNSSRDAAIMGPRRENTGHLGPFGLHGDHTLYPSNVYAPQAQAFYYRGYNNAIGEWDEYPPYVNAEGLEIGSSGVYNDNGSIVFHPGFGYGPQMPYGPYSPVTTPLPSVGGDSQLYSSQQFPFSGPYYQQLGPPSTPYITSPTPISQPELSIPSVDQQGDHMLFGPRPSYPPILGSFGGGNISGNLGTLGFHDLQQGFDGLRSGGLWSDWSNSSDRHRPLTPLSPAVSPQPIGSFGSYGHNVGMASQQQRSFYGIVSGSNSYTSGYMHSGLSQGSGFGSASISSLATNSKGWLSHENSRSLGRASISVCSCNGSLDILSEQNRGPRASKPKSQNAVEHTSSIDNSKHGKSTANVHDALYNRP…
	Manes.13G011300.1	MeDF2B	MVQNMSQDQPSLVLDENVVDSSRAAIAVGSLRVDAPPNASPSQTQSACHGGNGNIVGTWGTCLPDVNAEGLDSSYGIYNDPSSLPFHGNGYTPQMPQRPFASFATPPPSVNCHGQLYNVQDLPNSDPSFYQHFMTPNVPSIVSQTSLSSAKWPDSINSQGDGNRFGHQPGYLPAMGTFGRGSNYPGDTGGFNLLEQGYAGFESNGLWSDWPKPGNGKGSMLHLSSATTGPKPVGSLGFSANHFGMASQQKESFYGFGTRASNKSYPQGQTNRNSGYDVSSSMFGINGQSWPTLHEARQAGRCNDFSCSCNFALDTLGERNRGPRAFKPRSQTSANGSVIDSRRTAVSDVYNESYNRLDFVTDYKDAKFFVIKSYSEDNVHKSIKYGVWASTPNGNKKLD…
	Manes.12G010500.1	MeDF3B	MSKDQPAVDENGVDSLRAATTVGSLRVDASPYACSSQTQSVYHGGNGNMLGTWGECLPDVNAEGLEIGSYGIYNDPSSNPFRGLGYTPQMPQRPFASITMTTPPGNCRGQLYNGQDLPNSETPFYQQFMTANTASQTPVSSAMLPVTINPQEDGNRFGPQPGYQPAKGSVLRESNFSGDSRGFKFLQQGYDGFESSGLWSDWSKPGNAMGSLLHLSSPTAVPKPIISLGFSANHFGVVSQRKESLFGFGSRLGPSYKIYPQGQTNGNSSSHISSSMFGMNGQIWSTPHEARQGRRCNDLSCSCNVALDTLGERNRGPRAFKPRSKTAPNGSVIDNHRNAVSDFCKESYNGLDFFTEYKDAKFFVIKSYSEDNVHKSIKYGVWASTLNGNKKLDGAYHEA…
	Manes.15G003300.1	MeDF1C	MYNEGAPEFFMDQGLYYPTATNYGYYCTGFESPGEWEDHHRIFGADGPEIQYAGAQSESLPYVYYTPSYGYAQSPYNPYNPYIPGAMIGVDGPYVGAQQYYAMPPYQDPVSSPGYVPVVVQPDFIPNNSTDPLLDAAGVAFTNRPDGRSSKHGLASSSAAFPKYQSKPTSNQTNTLSKISEGSRANVGSSKMSLTHGSISAGSFPTPASSHMLQGRGASGSIQPVDNFSSGKVLPHSNQLKVAVPINNGFSDFGSSAPGRAGVDKVRSKIHVGRTLNDVNGGPDSLGEQNRGPRTNKSKNQLAVKAYTTKVGDDEQGNIIIYTDQYNKDDFPVDYGDAKFFVIKSYSEDDVHKSIKYNVWSSTPNGNKKLQSAYDDAQKIAAGDAKACPIFLFFSVNAS…
	Manes.16G048600.1	MeDF2C	MMRNLKVNEASVELRDSMVPSNDGSPSDTTSCISSAGDATVNAKEGDVDRESVVTDQGLPNPACGYYGYFYPGYDGTHGGVDDQAYYVAGDGMEIQYPVMQADNGSLVYLMPGIYPGHSPYLPVTMVAIDGQHVGQHPYPSNTIFQPSIAPGYFPTPFLMPPPYLWDPSTFVGGGYGNDYSGIVEISGAKPNMSSHSHTHAHSKNFLTPDFSDSLKNKTALQSLEVPSGHGTHNQLKSVAKSDVPREGYLPFAKFPPYNQGKGGVLYTVAPVKASARGWSNSERPKARSKISNISNFGSLTEQNYVPRTTNSKGSFAFGGNAAGSLDSDGTGNSNSLTSVIRRDQYNLPDFPTKYDHAFFFVIKSYSEDDIHKSIKYNVWASTPNGNKRLDSAYQDAQK…
	Manes.07G024100.1	MeDF3C	MATGTELEKPESVPTGLKAEPVRKLSGHGVASGKDGIPSHAKVEVDGNSCIKGEADQESVGEHSVCNPPTSSYNYYYPELFVAGYSVPFSQLDDHGYFQADGSHMGIQSDNGSLVYYLPGYNPYASGAVVGVDGQSVCQQPYFSSPGYLSHPVSYGSETMPCYSWDSTYSGDVSNGNAGSANGKYSSGPISSQSNGLNSKKSNDNIGGKSSNAYSQPTTPLNKMSTFGSDFSSGLLKGYNPVGNLSSYSTRKQGPFLHNGPMNYRQNGRIWNGNDRNKSRDRFYKKSDFETSTELTCGPRASNKSSPLDTAVKEDLRITVQKDQYNQPDFETEYTNAKFYVIKSYNEDDIHKSIKYDVWASTPNGNKKLDAAFRDAEQRSDETGSKCPIFLFFSVNGSG…
Musa acuminata	GSMUA_Achr4T21380_001	MaDF1A	MATVATPPSADQATDLIQKLSLDTANKSNDSSEVKKKPSGVQYGSANGGEAPIASIPTYERSLTPLLQEHMDAGMCYVPNGYTPSFYYGGYDGSMAEWEDYPRYVNSDGVEVPPPGVYGDMYHHGYGYAPYGPYPSPGSPVPTLGHNGQLYGPQHYQFPATYYQPPTATSAPDTTSQTPSSKREVSTSTAASLPSIPVDTTKSDSNETVKASTNGNNGSAKLKPSQQNSSLNSNGSLGKGAFPGGHPSSGYQDPRFGFDGMWSPVPWYDSLMFPDGQQRPTTANTVSSTRNQNLRPLPQLMGMHAPRPAGAGMVNKMYPNHRMYGQHANGFRSGQSFYSSMYDSRMNGRWGMSVDSKYKPRGRSNGFYGYGNENLDGLSELNKGPRSGRFRNQKGFGPT…
	GSMUA_Achr4T22630_001	MaDF2A	MAAVSPAPPADQATDLMQKLSLDSKNKSDDSSDVSKKPSGVQYGPANGRELPIAPIPTCKRSLTPLLQEHMDASMCYFPNGYTSPFYYGGYDASITEWEDYPRYVSPDGMEVPPLGVYGDMYQHGYGYAPYTPYSAPGSPVPTLGHNSQLYGPQQYQFPTTYYHSPAPTSAPYTTSQAPISEGDVSTSAAANLTPIQSDTAKHNSNGVAKGSTNDNNESGKPKPSQHNLSNPGGSFGKGALPGSLPSSGYQDPRFGFGGMWSSVPWSDGPIVPDGQQRSPTANAVSSMTSHISNTTSTRNQNLHPVPHLAGMHAPRPAAPGIVNKMYPNSRMYGQNINGFIVGQNFCSNMYNSRMNGRWGMPMDIKYKPRGRGNGFYGYGNENLDGLSELNKGPRAGRF…
	GSMUA_Achr5T02830_001	MaDF3A	MAAVSPAPPADQTTDLMQRLSLDPKNKGNDASDVAKQPSGVQYGSANGGEVPIAPIPTYERSLTPLLQEHMDASMCYLPNGYTSSFYYGGYNGLMTEWEDYPRYANPDGAEVPPPGVYGDMYHHGYGYASYGPYPSPGSPIPTLGQNGQLYGSQHYHFPATYYQPPTPTSAPYMTAQTSGSIGEVSTSAAADIPPIPADTAKAISDGTTKASSNSNNGSAKTKPFSPCCSFDKGALPGGRPPAGFQDPRFGIDGMWSPVPCSDGSIFPDGQKRPPISTASPTISHTGSTTSTINQNLRPLPHLMGIHGSRPATPGMVNKMYPNHRIYDHHANGYRSGQGFRSGMHDSRMNGRWGMSMDSKYKPRGRSSNFYGYGNENLDGMNELNKGPRSGHFREQKGL…
	GSMUA_Achr4T28430_001	MaDF4A	MAAVAPAPLADQTTDLMRKLSLDSKNMSSDASEVTKKPSGVQYGSVNGREAPMVSIPTSERSLTPLLQEHLDTSMFYYPNGHASSFYYGGYDGSATEWEAYPRYVSPDGSEVPPLGVYGDMYHHGYGYASYGPWLGHNSQLYGPQHYQFPPTYYQPPTPTPTCVSYTTSQTPSSKGEVSTSAAADLPSIPVDTKADSNVMAQTITNVNDVSATLKPNQQNSLLNQSGSFGKGGLLGGLPSGYQDPRFGFDGMWSPVPWFDGPIFSDGQHKPATTNNISSMTTQIGNTMSTRNQNTRLQPHHMGMHASGPAAPGVANKLYPSNRMYGHQNANGFGNHQSYSSSMYNSRMNGRWGMSTDNNYKSRGRGNGFCGYGNENLDGLSELNKGPRAGCFGNQKGFG…
	GSMUA_Achr7T01490_001	MaDF5A	MAAVAPATPADSATDLMQKLSLDPKDQSNDASDVIKKPSGVQYGSASGGELPMAPIPTAERSLTPLLHEHMDASMCYIPNGYASSFYYGGYDGSMTEWEDYPRYVTPNGVEVPPLGVYGDMYQHGYGYAPYSQYPSPGSTVPTLAHNSQLYGPQHYQYPATYYQPPIPTGAPYKTNQIPISEGEVSTSAAADLPPIPTRPGQQNSSLNPGISFGKGALSGGLPSSGYQDPRFGFDGVNQNFRPLPHLMGMHSPRPAGPGTANKMYPNNRMYGQNANGFGNGHGFCSNMYDSRMNGRWGMSVDSKYKPRARGNGFYGYGNDNLDGLSELNKGPRAGRFRNQRGFGPTITLAVRGQSLPENVNVQDSTVIPEGDQYNKTDFPETYSDAKFFIIKSYSEDDI…
	GSMUA_Achr7T27220_001	MaDF6A	MTEASDLLQKLSLDSPPKTDNAVEVAKEPPALQNGSSDCETPNMPIQSERSLTPLLPDFVDPSMCYVPGGYASPAYFYGGYDRAVNKWGDYSRYTNNDGVEILPGVYGDLYQGYGYAPYSAYPSNGSSVPTMGHDGQHYGPQQYQYPVPFFEQPTPTSTTQTPTPPTSQGEVSTSVAANQPSISMDTARVDSSKVSNVNANRNNGPGTMRSSHQPSSLTSGDSHGKGGFPGGFHSAGYQDSRFGFGGQHKPATSSSRSSTVTHKANNLSERNQNQHSVPHIVGKNAPVSRMYPINRFYGGNGLGNVFGYGFNGYDHRMNGRWGPPLDSKYNPRGRGNGFFGYGNEIQDGFSELNRGPRAGRSKNQKAAGTAPVFDLKGQNLSSIGNENSSVTLDREQYN…
	GSMUA_Achr4T04600_001	MaDF1B	MDLFLLCIDVIGFCSVWFLPTGSPSTCASNKENRQKLTWGGVHIPVDVVGLSLHEAYWGNTCRGCMLSPLPIQVVSWSKRLLHPSRCLVAANEITRKGKGIEEERAVDYLPFTSSGRRRASGSRMEMETSQQSPDRIVDSLEPLESSIADDNQKPVDVENSNEQPPSDKDEKVMTSNATHDTNIMDHSADSQGHLDSSDAVSGHSTIYPPNLFAPQAQSFFFRGYDNPIGDEYSPYLNAEGLEVGSVGVYNENPSFLYHTGYGYSPQMPYGPYSPVTTPLPSISGDGQLYSTQQFQFPGTYYQQPAPPNMPYLPSPTSIPQADLTLPIDRQGLFPVNTQNFNTQLFGPRPGYQLSYGSFGRDWLRSPEGTRTVTPLLSPAASPQPVGAPVSFGQNTMPP…
	GSMUA_Achr4T11560_001	MaDF2B	METSQQALDRIEPLESSTVDGDQKPVNVETLNEQPPSAIDEKVTTSNASDESSNIGLPRDAQDHFGSSDAVNDDSIIFPPNNLPPPAHVFWYRGYENPIADEYSRHLNVEGLEVGSTGVYNENRSLVYHTGYGYSPQMPYGPYSPATTPLPSISGDGQLYTPQQFQFPGAYYQQPAPPNMPFLSSPTPIPQADLTMPIDQQGAFPVDTSSFNTHPFGPRPGYQLSYGSFGRDWLRSPEGTGSVTPLSPPAASPQPVGALMSFGQNTMPPTYGMASQQHRSLYGFGSSINSPHGGLYHGSIFETSFPSFGFKDQSLIALDRSGRKGTMYSRNGNLDFLNEQNRGPRASRTNNQMTEHNPSLDNGNSSSRVDKKLYNNPDFITEYKDAKFFVIKSYSEDNV…
	GSMUA_Achr4T12480_001	MaDF3B	MDTSRDAHGHLVSSDIVIDHNAVYQSNIFAPHAHSFFYGGYENLIGDWEDQSRYVNVEGVEFGLAGVYNENPSLVYHTGYGYSPYGPYSPGMTPLTSLSGDGQLYSPHQFQFPGAYYQQSAPPNMPYLSSSTPIPRVDLAVPIDQQGVFTSDTSNFNTQMFGPRPDLTRAPDGTGSVTPLSLPTVSVSPQPIGGLMPFGQGAMPITSGMGSQQQRSLYGFGSSISSIDRGYSHSGHYHNSTFETSIPSLGIKDQSSFVMDKNRRGGKESTLLCSCNGTVDFLNEQNRGPRANRSKIQMIECNSSLDTEKDSSTTGVDHKLYNSPDFVTEHKDAMFFIIKSYSEDNVHKSIKYGVWASTSSGNRKLDSAYHEAKQKEDPCPVFLFFSVNASAHFCGVSEM…
	GSMUA_Achr1T10590_001	MaDF4B	MHLIRGWRPNKETHTLPALTCCCLSHPHHARRSLDVPFDDFFPSLTDRFSPDHLLTSNADRQEEKAGSSRRLGSIRLPREPMIEDGVLSFTVDEALLSIEFGKFQTFVLCYAGMGWISEAMEMMLLSFVGPAVQLEWELSSQQESLITSVVFVGMLLGAYSWGIVSDIYGRRQTTITALATLKPTLEMFTYIELCQILFKNKSNKISLMGFLFTALITSVAGFLSSFAPNYWSLIFLRFMVGIGLGGGPVLASWFLEFIPSPHRGKWMVIFSAFWTIGTIFEASLAWAIMPRFGWRWLLASSSLPSFLLLLFYAATPESPRYLCMRGRITDAMQILEQMARANHKALPSGILVSESQLELDEKSNHSEAAHLVGNGWIKSSDEDMNMKASCVSTLRRLL…
	GSMUA_Achr1T10560_001	MaDF5B	MPFLLLFHFSSSWNEGTEGADAVGNVGASFPANMDNSQAQSFYYGGYGNPSGTFVTYTQHVGIEGTNAVGNVSGTDTQHVGIEGAIAVGNVGASYPISMYNPQAQMSGSAAAYSEEHPLVFNAGNGYGQYMPNGPYYPSAMPAYVGGNVQGVSYPSTENNNTIRERGNASFGRSNGTHGFLRRQSRRPWTNRSNNRAIQQHSVAESGGANCSLGVDRKLYNSPEFVTEYDDGKIFIIKSYSEANVHKSIKYGVWSSTSAGNKKLNSAYIEAQKKGHSSPIFLFFSVNASGRFCGVAEMIGPVDFEKSVDYWNKDKWTGQFPVKWHIVKDVPSFRFRHIILENNDNKPVTNSRDTQEVKLEQGLEMLSIFKTHEYKESILDAFEFYDKREAALRRRKARQ…
	GSMUA_Achr9T06180_001	MaDF1C	MQSRGSSCYLVRSIFSSLIFFILELFTLTFHDPAIEDALKKLKIDLPAKVNCINTSGPKGGSQYDSTSCISSGDAGSSTKESEVDQEPLVGEQGMYYYGYYYPGSTGLMGEWDDQYYIQGSDSLQVQHPAVQAENGSFVYYFPGYQAGYTPYSPVLPGAIYGVDGQFLSQGSYYPSSVSPQTLVSPGVLPQPVAYGPELVPAYPWDPSFFFTDEIQGSISVDPTNPHYKPNLTSHAHTRALSKTIPTSKSVLGTKGSSLASDVSHPITVQNQAHKPVKKGAAAVLSKGYVPISKFNVYANQGKGELLCSKSAINLKENGRSWIDDEKLKVKNKLNSHGDFDLLNEQNRGPRTNGSRSSSQSGVDPLEALGAEKNDSGSISSDIVNKDEYNRPDFQTKYE…
	GSMUA_Achr6T26690_001	MaDF2C	MYPSRYQCFTCHSVWKTLTFHYPAIEDSMRKLKIDASMKVNSINVSGAQGASQSDSISCISSGDATSSIKETEVDQEPLMGDQGMHYYGYYYPGSTGFLGEWDNRFCVQRTDNLQVQHPGIQADNGSVMYYFPGYQAGYTPYSPLLPGAMYGVDGQFSSQSYCPNLISPQALVSPGPLPQQVAYGPELVPAYPWDPSFFFADEIQGSRFAVDPTKPHYRPNLSSEGHTVAPSRTFPASKSALGTKGSSLVSDMSHPTMIHNQSQKPTKKASAAVLSNGYDPVNKFTAYVNQGKGPLFYPSSIIDMKENGQSWVDDVKLKVRNKLNSCGDLDLLNEQNRGPRTNGTKSASQADIDSLKTLDVKNDGDSISVAIINKDEYNRPDFQTKYEHALFFVIKSYS…
	GSMUA_Achr1T24980_001	MaDF3C	MGNQLPPEYVFDQGLSYSAADSYGYLCTGYESPGEWGDHHSIFGLDGHDMHYMGLQAENVPYVYYTPGYGYAQSPFNQCTPYIPSAVTGLDGPYVGAQQYMNIPSYRPPISSPAYIPVIVQPSPDFMTNNTIDPAFLGAGAIATRPVNAGVKNTPPQASVSAAASSRLAASMTPFVMSDESHPSHKNQAAAKPFEGSQINIPPSNQFALQEAVMYGSGTHGHQGVGPDLMQSTYQFSHGRVPSIQNYVKVAAPSNSGLTNRGSNVLGLTGWDEQRRGPQFQGIAIDAGRNPDVLAEQNKGPRTNRPKDQFSLSGLESSESIQKSASDGQGGCIIIDPDHYNKDDFPVDYPDARFFVIKSYSEDDVHKSIKYNVWSSTHNGNRRLDGAYEDAQSKSVGRP…
	GSMUA_Achr8T29890_001	MaDF4C	MGNELHPEYTFDRRPNYPAANHYGYLCPAYESPGEWGDHHGIFGLDGQDLHYMGLQAESLPYVYYSPGYVYAQSPFNQYTSYVPGAVTGLDGSFLGTQQYLSSPSYQPPISSPAYIPVIVQPSSDFVTSRSMDPFLFGASTSVATRPTNVSTKVPTQASVSVAAASQLATSMSPSVMLDTSQPLHKNLAAFKPSEGSQFNIQPSNQSSSHESMMHVSGTTRHQSHGTVAGPSSRGLTNRQPNVFGWAGQDEQRRRLQSKDDVTDGGRHPYVLGEPNKESKNRLKDQSTSSGVELAGLSQISASDVQGGCIIISPDDYNKDDFPVNYPDAKFFVIKSYSEDDVHKSIKYNVWSSTPNGNKRLNSAYEDAQRKSAGKSRKCPVFLFYSVNASGQFCGLAEM…
	GSMUA_Achr6T12810_001	MaDF5C	MDPKADSAFDLDEERVAPNLSSSLQAVEAAQGFSHGRGRIIPSLSNERQDGFFYRDNHMNLRRTAQAVHGHNHFGVNKKYSSHKTFEVSRELVHGPRANKSNSCLGSSTRNNNLNQFVRRDKYNKTDFQIEYENAKFFMIKSYNEDDVHKSVKYNVWASTPNGNKKLDAVFWDAERLMKKGSKCPIFLFFSVNASGQFVGLAEMIGPVDFNKNLDFWQKETWNGFFPVKWHIIKDIPNRLFQSIRLENNDNKAVTFSKDTQEVSFSLSCIERFPIMQVLLGQQFTVIGLPQGLQMLHIFKGHPLGTSLLDDFGFYEQREKSLQATRRRRPAVMDVDFEFYDDSCGKIGSNSK
Mimulus guttatus	Migut.N00538.1	MgDF1A	MATVAPPADQAADIMQKLSLDSQAKTFDAPDATRKPSVDSNNAANGGIQSDRSVTPVLTDFTDPSMYYVQSSYPSAYYYAGGYEGSVNEWEDYAKYMSQDGAEMTPGIYGDNSLMYHHGYGYAPYAPYSPAASPVPTVGHDGQLYGAQHYQYPTPYFQSLSPASGPYPTPAAPAKGEIANAATGDQAPLSVDSANAKSNGIANNGGQKGNNGSAPAKSAYQNSAFNVNGTYGRGTLPGGTPASGYSGYGFDGLQSPIPWLENPYFSDGQARPLTSSMNSSIANGNNAPSSRNQNYRPHLMGLHQPRPMSGMNTANGYMNRMYSNKLYSQYGNTYRSGMGYASNGYDSRGNGRGWMAVDNKYKPRGRGNGFYSYGNESVDGLNELNRGPRAKTSKNQKGF…
	Migut.D02575.1	MgDF2A	MAPAAAVDQASDYLQKLSLDSQAKTYENQDATKKPSVDSSNVANGVQSDRSITPLLPDFTDPSTGYHPNSYPSPAYYYSGNDWEDYPRYMNADGVDMTPGAYGDNGSIMYHGYGYTPYPPYSPAASPVPTLGHDGQLYGSQHYQYPTPYFQSLTQTSGPYPTQAGSAKGEIATSAATDQSSLLVDSANSKSNVVTYNGGAKGSNGSMQARPTYQNSSFNVHGSYGGSAFTGGYPASGYQDHRYGYDGLQSPIQWLESPYFLDGQPRPVTSSSMTSSYANGNRIPSSKNQNFRPQLMGLQQPRPMSAMNTASGYMNRMYPNKLYGQYGSTYRSGLGNGSGGYDSRTNGRGWMAVDSKYKPRGRGNGLYGYGNESMDGLNELNRGPRAKSSKNTKEISPVA…
	Migut.J00855.1	MgDF1B	MEDGNQQSIDRFAPIQSPGDRVVELHNLAEQPPLQNDERVVSTNPSLGAAISVAPINTKDQPATSETSGSLATMHPFSTYTPQEQQGYYIGGYDNGSGNWDENSNYVNANNLHVIPPAMYNDSSSIFFPPGYGYDSQMAYGQFSPLASPLSPIMIDGQLFSPHQMPVTPSYYPPPLSPGLPQHVTSAFPAQQTELMSSGSRGQENLIDNAFFGQGSGYYLPFGSFSGGDLSGSSGHGLYKYHGEFGSNDQFPSRSSSLDSNRFMSPFSGTVYHQPIGILGSYEQNVAQAPYQGFGLTGNSSARNYAHTSPYQNTIGSSSNQYRFANDKIGRRERERDTSNVYADTLGISSDRNRGPRASKPKSKSSPEEDSSADIKDVESTSKLHVHHLNSPDFITDYD…
	Migut.O00389.1	MgDF1C	MEVYNVPGQGLADMYLIQGSEPIPQFISQFEPLESMYNEGAPDYFVDQGLYYPPTTNYGYICTGFESTGDWEDHQRIFGLDGQDLQYTGVTNENLPYVYYNPSYGYGQSPYNPYNPYIPGAMIGLDGSIVAPQQYYAIPSYENPISSPSYVPVVLQSRPESRANGIGDSFVDNAVSVSKVDGLVSRYNLPPNTPNSSLARLGDNSSRRNSSARMSEGGGANTGSVKQHWPNVTSVNFTNRASSQISLARDPQGTENALRGKASSASSQSKSAFTSAKGLSGFESSNHAQASVHRVKPNALYDRVTDAERASPDALREQNGGPLIEQNRGSRTNKLKNELVVRAYTTRAGNPDAQGNITIFKDQYNKIDFPVDYANAKFFVIKSYSEDDVHKSIKYNVWS…
	Migut.G00015.1	MgDF2C	MEVYNVPGQGLADMYLIQSSEPIPQFISQFEPLESMYNEGAPDYFVDQGLYYPPTTNYGYICTGFESTGDWEDHQRIFGLDGQDLQYTGVTNENLPYVYYNPTYGYGQSPYNPYNPYIPGAMIGLDGSIVAPQQYYAIPSYENPISSPSYVPVVLQSRPESRANGIGDSFVDNAVSVSKVDGLVSRYNLPPNTPNSSLARLGDNSSRRNSFARMSEGGGATTGSVKQHWPNVTSVNFTNRASSQISLARDPQGTENALRGKASSASSQSKSAFASAKVLSGFESSNHAQASVHRVKPNALYDRVTDAERASPDTLREQNGGPLNEQNRGSRTNKLKNELVVRAYTTRAGNPDAQGNITIFKDQYNKIDFPVDYANAKFFVIKSYSEDDVHKSIKYNVWS…
	Migut.N00839.1	MgDF3C	TKPSDSVAPISTVGNADVQSASEQSVQYYDYCNTPVGYNGTLPQFDDKDCSNTAVGGSYTGTQPDYNDALSTYYTSGYGGTYQTYTPPPEYLQQPSGYGGAYDSTYFVAAPSGSGSSNGRPDNNNNTLFSNTSPQLTIHQNQITFGTGYQYEGPTTGSYPTVRNSRDSAQYGPSNYEPNNQRYKGRENFRRSGENKAEMELTCGPRVNRANNSSSKSTSEEEQIGLPAKVDKFNLQDFQTVYENAKFYVIKSYSEDDIHKSIKYDVWSSTQNGNRKLDAAFNEANARTNCPVFLFFSVNASGQFVGVAEMIGHVDFSKSMDFWQLDKWNGFFPLQWHIVKDVPNTLLRHIILENNDNRPVTFTRDTQEIGLKQGLEMLSIFKNHSGKKSLLDDYSFYEK…
Medicago truncatula	Medtr8g088390	MtDF1A	MDPAMCYLPNGYPSYYYGGYDGTGSEWEYLNADGVDLTSGVYGDNGSSLVYHHGYGYAPYAPYSPAGSPVPTMGNDGQLYGPQHYQYPPFFQPLTPTSGPFTPTSAAHPQGDNSTSVAADQKPLSVEAANGNTNAGTNGVNAKGRTPTSGGYQDPRYGFDGARSPNLWLDTPIFSDGQPRPVSSTVISSSISSGNNGTASRNQTYRPNSQYMGLHHPRPIPAMGATPGFINRMYPNTRYGQYGNSVRSGMGYGTHGYDSRTNGRAWLAVDNKYKTRGRNGGYFGYGNENTDGLNELNRGPRAKGGKNQKVFVPTVLTVKGQNVPVNTVDEEKEKNSTTPDREQYNKADFPEEYTDAKFFVIKSYSEDDIHKSIKYNVWASTQNGNKKLDAAYQEAQQKS…
	Medtr7g085500	MtDF2A	MPSVAPSSEQAASLLQNLSLDSQPKTIVGDAEPVKKNGPVFANGAAKGTGKPFNPNPSYVPNGYPSTYYYGGYDGQGDWSGYSNYVNLDGGMTQGVYGDNCSYMYHQGYGYTPYGAYASPNSSSPVVQHDGQMYGLQQYQYPCSYYNSPTSADGSFAPNKTSVPQREMSTAVNADRITSNVMNKGNSVSMVNGDCTNQNGLKAFMKSSQHTSLNTKDSYQGSSLPACAPLSGYQGPRLSTHGAQSAIPTDVSLVSDRQSKHGGKVGLSSQVANIKDFSSQRNQRHSQSLPQFMNLNGSRHPSGMELLPGFMNGMYPSNNLFSQYGSSFRANSRYGSSAYGSRTGSFDNKYRATGNGYVANDSRRNGDGFSELNKGPRAAKSSDNKSVKSPEPVTLLLKG…
	Medtr6g032970	MtDF3A	MSTVVVFSPDTTKAADLMQNLSLDSAEPRTIAVPEPAKKAGHGQANEVPKTFNPNASYVPNGHPSISYYYGGYDGQGDWNDWNVYQNYVNANGGMAQGVYGDSGSYMYPQGYGYAPYGSYPSPSTSPSLPHDDKLYGLQQYQYPSYYQPSASANGTYGATANKTNVHGGKTSTPVTAEHVPSSVMNKGSTTTMTNGYSSNNNVSNDSYQRAGYAAYAPVSGYAGTYGTQPSYPSDPLLFSDRQSKNGSKTGYSTPAVPRKDFSSQRNSSLSQPLPQYSNLHGYSSGLGPYSGYPNGMYPSNTMYSQYGNTYRGSYDNKYRSTSYGRGFDHVKRNVDGFGELNKGPRGSNSSDDKNDKSLGPVTLLLKGQDLPIKSDDDKEVHPVPDKQQYTGEDLSENY…
	Medtr4g005110	MtDF1B	MAATQPPPQPPLDRPTTGDISTQPDNMKDQIVGTTTIGHSRDITSQSGSFGSGADQPLYPPNVYAPQAQAFYYGGFDNGNGEWDEYPSYVNNGGIEIGSPGVYNENQSLVFHSGYGFNPQMPYGPYSPVTSPLPSVGGDAQLYSPQQFPYTPPYYNQLVPPPNLPYLNSPTPVSQPELTNLLGIDQQVESNFFGPRASYPSVGSFARGSFPVAPGSFSFHESQQGFDGSRSGGLWSDSSKPSERQRSFMPLSPSVPQQPIGSVRSFGPSAGMASHQQRSLYGFGSSSNPYGRGYLSNPGSSFGGSAISGLSANDRSFLSLENSRRHGRETASFCRCNGTLDILSEQNRGPRASKLKNHISSENNAIDGSKNNASTAKFQDESLNRPDFATDFKDAKFFV…
	Medtr4g123630	MtDF1C	MFNEGAPEFVVDQSMYYPAPTNYGFYCTGFESPGEWEDHHRIFGVDGPDIQYTGAQDESFPYVYYTPNYGFAQSPYNPYNPYIPGAMIGVDGSFGGEQQYYSLPNYQNPISSPTYIPLVQPDNFHHSSVDSLYDNSASVNRLDGRGSKHKFNSASAAFTRNSSKPSSNQTSSFLRVPEGPRANALAKKDSTNGSVPNSGFLNFASSPSHLARSADVSFQSVDTFSNGNVLPHRNQFKVAAPLSNGFSDYGSNANGQSAIAKLRPKVHVAPIDVNRSGVLLGEQNRGPRISRPKHHLPIKAYTAKSGDANTQENIIYTDQYNREDFPIDNEIAKFFVIKSYSEDDVHKSIKYNVWSSTPHGNKKLQSAYEDARRKATGKSGGCPIFLFFSVNASGQFCGV…
	Medtr2g063460	MtDF2C	MAAELKKAADEMNKKKLHGDSSTAEHNNSNMVSSKGGGSSPSDARSCVSSIGDASGSFKEGDVDHEFQSADQNVAYSAGSYYGYYYPGYGGFYGEQENQGYYVGADAMDFQYPVMQADNGSYVYLMPGYQTGYSSYFPVNTPGVDVQYQVYPPGSVFQQPIGSPGYISPYGELLPSTYSWDSSLTTQDVAQGNRYNELASKPSGRSIFSSQSRTGSGIVSKSVPSSNVSNSSEVKGSPPILDVSSTHVKRNQPKQANKASISGPVLHSDAMPKGSFPVAKFSAYNQGKSGFPYQNNFPNMKATSTKGWVSTEKLKLRSKVNDSLNEQNQGPRTANAKGTLNSGGNSEDKSVNGNTKIRTDQYNLPDFPTKYDHALFFVIKSYSEDDVHKSIKYDVWAST…
	Medtr2g032660	MtDF3C	METHDVSQARHQNAYWVEGADINSQFTSPNFEQSGVMNNEGAPEFVDQSMYYPAATNYGYYCTGFESPGEWEDQYRIFGVDGPDVQYMGGQDESFPLVYYNNYGYAQSPYNPYNPYIPGAAVGVDGSYGGGQSYYTLPNHQNPASPAYDPLVQLDNFPDSSANSVFGASASVSRSDGRGLKQKFNEASGNFSRNSLILSTNQTSSVAMVSEGPRANNGRKQDLTHANVSGSRSLNAASSAVHQDRRTDASVQPVDTISNGNVISHHNQLIVASSRSGFSDFAANANGQSSVAKLRPKALGLGSSDGNVSADVLGDQNRGPRTSRSKHQLSVKAYTTKVGGGNEQDSIIIYTDQYNKEDFPLDYDNAKFFVIKSYSEDDVHKSIKYNVWSSTVHGNRKLG…
	Medtr2g005840.1	MtDF4C	MWFDLMLGFNQSIQTATTTTTNHIQQKNEADMVPLKDCTPSDLTSLHTFSRDVNAGFAGTNVGVDRHCIIRELPGQQPGLSYTSYFQQPGVHESEAIPCHSSVSTSVCMQNKSVSSVFAKSDPKSSTLANQNSSSSPHTNGSITSRLSKEIEILKKAPHLHSNFTVATPPRTYNQTGNVPSFANPRSHVFPNTNYRPSTSTNYRPITSTNYRPNGAVSNDRVMLSEKFRSGESEMSKEITRGPRFHQRNSNPESSVVKDEFAFTVCRDQYNLPDFQTKYETAKFYMIKSFNEDDIHKGIKYDVWTSTPHGNKKLNAAFQNAEAKLSQTGTQCPIFLFFSVNASGQFVGVAEMLGPVDFKKDMKFWKLDKYNGFFPIKWHIIKDVPNRQFAHITLQINEN…
Oropetium thomaeum	Oropetium_20150105_00131A	OtDF1A	MAAVAPPPAPATAQAPAAAPGAAPAPAAAPVADQTTDLLQKLSLDSQPKAADATEPAGTKKGAAASQPLSVSIPPERSITPVLQDFMDPNLFYLPAYYYGGYDGSMSEWEDYPRYLNPDGVEIAPAVYGDIYGYGYAPYSAYSPASSPVPTVDGQMFGTQYQYPTAYFQPPTPVPSTTQGDVQSAVNPEKPAAKADPAKTTTNGAPNGTAHSKSGTVPLASSHQNSSLTPDGTYRAPLLGGVPSAGYLDSTYGYDTTGAHFAWYDGSAYTSGLSTPTTNYMPSSTYNGNVSSARNQNKSSTPQQMGTQNRRPTSTTGSTAPTYPNRMYTSPRPYTQYGNSMKTGLAYGSNGYDSRIYGRWGLGMENRYRPRGRGNGYYGYGNESQDGTIELNRGPRSGR…
	Oropetium_20150105_07558A	OtDF2A	ADTTDLLQKLSLESKKEGAATDAAKKSSGMPYGSNNASDAASQVDRSITPLLQEAMDPNFFYQPNGYTPPAYYYHSGYDGSTNEWDSRYTGHEGMDMAPAVYGDIYHGYGYAPYGPYPSGSPVPTVGHDGQSYGTQQYQYPPPYYQPPTPTNSTHGVNGSSFQSELPSVASHQPRIVVDTTKISANGSANGMPNANTSSRPLKQNHLNVSAASNGSYGRGPVQSRGPSGSYSHSGLRSPVQWYDGPIYSNGHQRQTTSSTSYRSNSSSAKSQSQRPTTNLMGVHGLPSSGMGLTSRMYPDSRVYGQYGQYGNTVKGGLSFGSNVYNSRNNTRWGVVETKYKPRGRAAFGFGSENQDGFTELNRGPRSGGFKHQKQFGSAVTIAVKGQAIPSVGKQDSIA…
	Oropetium_20150105_09547A	OtDF3A	MRTILPVCWYVSLDLFPPEATDLLQKLALDSTGDAGDILAPKEKEEAPVKGVAAAVGKPQKAHTQDYKDASLYYGAYPAYPYGAYGGWGDYSTYLSHDGAETPIAGAYGDMYFGYSPYGVATWGPDSQMYGSQHYQYPSTYNKQQNSTAKQSGNGKTEKLVPSPKGDVSTNGVDGAKDLKNSSVPLKADRNVPGSDGSYGLSKGRSGSHQSQTNWSAYPYYSSQLFTDKQQNLPNNHNSSISNAKSKGQTRNRNTKSYPHLMLSNHDTFLEQTPTVPSLYTANGIYGYDGSSYGSGYWYGSNMYSSGLYGGWNSPWDGKYSPRGRSNGYYAHDTGNLDGFNEMKRGPRSGLFKNHQGLGITEVPAKEQEVPTTDGSNAAMKDQYNRADFMETYSDAKFF…
	Oropetium_20150105_14508A	OtDF1B	MCGSMDKQESVVDVEQKIILTEKPTEQPVPRKDEIATVPPISVDSNSVDLPSEGQAQAGTSNIGVDHNAAYPHNFYASHTQPFYYQGTGDENPPHEWDSYPPYMSAEGLEMGPTVVYEDPSLMFHGGYGYDPYPPYSPITTPVPPAVSGDGQLYSPQQFSFSAPYYQQSVPPGMPYLSSPTPISQGETMMPIDPTQGAFIADTLSPNSFLFGPRPEWFRSSDGTGSFPSPAATAQPVGGVSGAFGQSNYEMATGMTSPHQKPFYGFGSPSDSFGRGFSHGGILPHTSNYGGPFPSFGLNGRNSITIEKGHRRGRGNALICSCNSPLDFLNEQSRGPRATRPRKQPDSGSKDDKPSKGPDREVYNRPDFVTEYKNARFFIIKSYSEDNVHKSIKYGVWAS…
	Oropetium_20150105_11598A	OtDF1C	MGSLKIDASMNERNVNLPAKKDASSSDAISCISSGDAASTVKESGMNQEASMGDQGMYCYGYYYPGSYGGWDENGYFVGYNGLEMHPAVVQADNGAYLCYLPGYENGYASYGTGALGVVTSVDGQYGSKEPYYTTAIPVQDPNSPGIFAQPIAYGSELVPAYSWDPSFIFLDGVQGHPVGVHQTNYPAKPKYSSNKHSVPSSKATRNGKSAPDSIKGSSSVLDIVPKSFNNNPSSNSANKASGASMTKGYLPSSKFFIQSKGTNLKESCKSWNSSDKLKARSKLNGHGDCDISTENNHTDNSKSTLVSGDDIVGLSSARDANDCTASPAAISINAYNLSDFATKYEQALFFVIKSYSEDDIHKSIKYNVWASTPNGNKRLDNAYRLAQERIAERGTKCP…
	Oropetium_20150105_03021A	OtDF2C	MRGVRIQGFRNSGHQAEGTSYMYYVVPEYGTAYPPYGPHPLHLIAHPSHSPHSLHPVEHAPHGSHPSHPCAISNGRLSGGQEHCTETLERTYYQQVHASHYTVLPSAADGTPLINVEPVAYSGLFLPSGPGQTIGAASERGVTWGSSLQSASVSSKKFQNHTVIPEGQPCGADQWKQQLTGRSKLPAKHFRSRQSRQPTVPSVQSSLQTNFSCNNHVTTVGSDLCKMSAEKSHHYSKTSSYANQSLSFLDQQNISIQKKPIRSVPSEIVLKSYTSRLHIGNPKGNIILRTDQYNREDFRVHYPNAKFFVIKSSDEADVHKSIKYGVWSTSSSGNKRLDSAFREAQAIAASDRTSCPVFLFFSVNQSFRFCGVAEMVGPVDWQKRMDFWSTDKWIGSFPV…
	Oropetium_20150105_26935A	OtDF3C	QSRQPAVPSVQSSLQTNFSCNNHVTTVGSDLCKMSAEKSHHYSKTSSYANQRLSFLDQQNISKQKKPIRSVPSEIVLKSYTSRLHIGNPKGNIILRTDQYNREDFRVHYPNAKFFVIKSSDEADVHKSIKYGVWSTSSSGNKRLDSAFREAQAIAASDRTSCPVNQSFRFCGVAEMVGPVDWQKRMDFWSTDKWIGSFPVKWHIIKNVHNTALRSILLENNEYKPVTSSRDTQEIQYTPGINMLKIFKYARADECLLDEFMIHEEEEARSSQHRRSKLRQAASQSKPASIHASHSYNTPMPKSLQYMPAYMHAHQTCNTLLTPRSDSVVMSRITRETTYLTGKLQGLNLDRHQRSWQEFGNMTSVASTTNTQSYGIQAHENIVKAMTCQAYQPLTLKPL…
Oriza sativa	Os03g06240	OsDF1A	MAAVAPPQVPVVAPAPAAAAAPPAPAPAAAATAAPVADQTTDLLQKLSLDSQPKAVDAATEPAGAKKQGPAASQPLSVAIPPERSITPVLQDFMDPNMFYLPAYYYGGYDGSVSEWDDYPRYVNPDGVEITPAVYGDIYGYGYAPYGAYSPASSPVPTVDGQMFGQHYQYPTSYYQPPTPVPSTTQGDLQPSANPDKPTAKADPAKTTTNGAPNGTVHSNSGTVPLGSSQQNSSLTPDGTYRAPLLGGVPSAGYLDSTYGYDSTGAHFAWYDGSAYTNGQQRTTTTNHMSSSTFSNGSSARTQNKGSTPQQMGMNNRRPTTTTGSAAPTYPNRMYPSTRSYSQYGNSYKTGLSYSTNGYGSNGYGSNGYDSRLYGRWGLSMDNRYKPRGRGNGYYGFGN…
	Os03g53670	OsDF2A	MAAVAPGAGDQATDMMQKLSLESKKEGATPDATKKPAGMPYGSASAGDAQNAASPVDRSITPLLQEAVNANILYQTNGYGPSAYYYPTGYDGSANEWDSRYAAHDGTEMPPSVYGDMYGYGYAPYGPYPSGSPVPTVGHDGQSYGAQHYQYPGQYYQQPAPTNASHGVNAVNSQSEMPSVAAHQARVPVESAKASANGTANGMANTNSSSLARKQTHQNVSVLNNGSYGGGTLQGGPSANNYGHSGLHSPVQWYDGPVYSNGHQRSNTNSTSYGSNSYSAKNQSQRPTANLMGMHAQIPSSGMGLTSPSYHTRMYPDNRLYGQYGQYGNALKTGLGFGSNMYNSRNNGRWGIVDSKYKPRGRASFGFGSENQDGFTELNRGPRSGGFKHQKQFGPSVTI…
	Os07g07490	OsDF3A	MEAPANSVAVADGNPKTATETPRVEDYKDAAMYYGTYPAYLYGAYGGWGEYSTYLSHDGAETPTAGAYGDMYYGYSPYGYSTSGHDSQMYGSQHYQYQPTYNKQQNTTGKPSNNGKTENPAALPQGDVSANGVDSLKGQKKTNLLPKASQNTPGSNGSYGRPSGRFGNYQNQTNRTTYPCYSSQIFNGKQQKLPTGNRSLTTSNSKSKGQSRNQNTYPHLMGLQTPTSPLGPPSIYSASGMYGYNGSSYGSGLWYGSHLYGSGLYGGWNALSDGKYNPRGRGNGSYGYIHGNQDGFNELRRGPRSGLFNNQQGVGATVAPVKGQELSASDSSLSVMKDQYNRADFVETYSDAKFFIIKSYSEDDVHKSIKYNVWASTSNGNKKLDAAYQEAKEKSSDSS…
	Os08g44200	OsDF1B	MESAHGGSDRPGSMDSQEPRVDAEQKPVLSDNPEEQTIPSKDEKVLEPTISHDSNGINLPSEGQAQAGTSNIGGGHNAAYPQTMYSSQAQPFYYQGPGYDNPSNEWDGYPPYVSVEGLEAGPAVVYNDDPQLMYHGGYGYDPYAHYSPISTPVPAAVSGDGQLYSPQQFSFSAPYYQQSVPPGMPYLSSPTPISQGEAMVPIDPTQGAFIAETLSPNSFLFGPRPEWFRSSEGNGSFPSPAASPQPAGGVSGPFGQSNFPMASGMQSPQHRPFYGFGTPSDSYGRVFSHGGYFPQATNYGGPFPSFGLNGTSSIPMEKGRRRGRGNALLCSCNGSLDFLNEQSRGPRATRPKKQPEDGGKDEKPSAGVDCELYNRPDFVTEYKNARFFIIKSYSEDNVH…
	Os08g12760	OsDF2B	MIPPQSEIVGENNASKSAAKEQILSSTNEKMTTSVPQGASSSKSPKGAQEKASFLGKGGEQPFYQPNVYAPQPQTIYSGGYLNHLGQWEEYPHYVNMEGLHSVSPGIYNDNQSIMLSPGYANNPQMMYGAYSPGVGDGQPYLPLHFPFSSPYYQPPASPSMGYSNSATGMSQGDPMLQQEYFLPDGLLYSPTPGYHQPFGSFDRASTQPSSTPGLFGQGNTPLAFGMHHGSMYAPGSYKPRQQGGKFGGTTPSWSSGRRFGTFDLSANQQKGSMPFGIQNGALEFLNEQNRGPRATKPKKQDTENSSIDDKNEKNVPLVDSELYNRPDFVTEYKDAKFFVIKSYTEDHVHRSIKYNVWASTASGNRKLDSAYRLAKEKEDYCPIFLFFSVNGSGQFCGV…
	Os04g51940	OsDF3B	MAAAQQAQDSADHMEPLESRLVVEKSPSTSVSVKKQILSSEDHNLSSTALHGASSLKSTKSAQEKGSFLGKGGEQHFIYQPNVYTPQPHTVFSGGYLNHLGQWEEYPHVASADGTDAASPVMYSSYSPVPTMGDSQPYYPLHCPLSSPYYQPPASPSMGYSNSATGMSQFDPMQEYYLPDGLLYSPTPGFHQHFGSFDGTQMQQSVTGIFGQGNIPLASGMHQGSMYSSGSYKARQQVGNFGGSTPNWSAASRRFSPFDRGFKHDKGSLEFMNEQNRGPRATKPKKEVNNSSTEDKNRKSALINDSNLYNQHDFVIEYEDAKFFVIKSYTEDHVHKSIKYGVWASTASGNRKLDAAYREAKEKEATCPIFLFFSVNGSGQFCGVAEMIGPVDFDKSVDY…
	Os01g48790	OsDF1C	MEPKGEQQRHSMQEAMENLKINGSTKTSNVNLPATKGASSSDAISCISSGDAASTVKESEMNQEASVGDQGMYYYGYYYPASFGGYDENGYFVGYNGLEVHPTVVQGDNGSYLCYLPGYENGYTYSPIVPGVIAGVDGQYISKEPYYSTISMQDPSTPGIFAQPVAYGPELVPAYTWDPSFALLDGVQGRPVGVHQTNYPARPKYSSNKLPSSKASRNTKSASDTIKGSSSALDTMSTSANGYPSSKTANKASGASISKGYPLSSKFAVHTNQGKDNLYQSKDIGMKESGRSWNSTEKLKARSKLNGYGDCDISDNLTDNSKNSLSPQGGHYGLSSAGGGNDVTPSPVAMSRDAYNLPDFVTKYDQALFFVIKSYSEDDIHKSIKYNVWASTPNGNKRL…
	Os03g20180	OsDF2C	MMPGFGTSSSMGSASHPARIEYNTSSNVSSQYIYEQGLYYPATNGYAYYAGFEPPVEWSDHTNFVGVDGQNLQLSNENLPYVYCTPGYGFSYYSPDQYTYMPGMVMGVDGSFVGSQQYFASPYQLPGSPSGFFPMSIQPTTDFSSTVSAEPPLLSTGTGTSAVASRLANTSMKNKYQMSGNTAPASQTAPSGSPAVGRPQQAYENESTNKPSNPPDANMSRRDKSSTSLVTVPVDASSTDKDGKSDEGNQSKEHVQSIQVTSGPMSGESGQGKATSNSTLEKIMIHPDQYNKVHFPVDHPDAKFFVIKSYSEDDVHKSIKYNVWSSTPNGNKRLDAAYSDVQGRALGKCPIFLFFSVNASGQFCGVAEMVGPVDFHKDMDFWQQDKWSGSFPVKWHLVK…
	Os01g22630	OsDF3C	MEMGMTPEQIYGQNVYVPATANPYPYGYTEVGSPTEWYNNQSSLGYDGQDIYFPGFQTEGTQCMYYAAPDNGSGHPSYSPYPINSSFIVDGSYLPLEYVGDAADQTCQIVPSPYYVPTILPYAHDNVLGNTTAPLHPPVYVPTLPSYTVTSTNHALPSVPPVATKNDVIANPPIQSTIVTSKQFLDHASDPKVQLRNPIPLKKELADGSMMPVKYPHTSQAFSNFPERRSAAKHSPQEKFSVNNGSGFVGSNVQRWAAAEKFEPNSNLSGRIGSASPKMKLSNVDGLGGADKPCGQKSSAIIAKSYTSRLSVGDPEGTIVIRCNQYNSDDLRVDYPFAKFFVIKSIGEDDVHKSIKYGVWSSSSSGNSKLDIAFKDANRIAKRNSTKCPVFLFFSVNGS…
	Os05g01520	OsDF4C	MQEEFDWPTLVLSTSPETENVTSSSVRSTTKNDVVIQQGSISSYWPWDVMKLENDTHFLSHSSGDGMKCTKADHFLSHANRGSLNLDYQEQPSKSNFATDLGSHAYSKEARTLGRVYHGQQPYFSPSSCSWEKSSALKVVPNSPDASGHIVGEMRTKTNILSARSNYLSYPTDVPHIRYRDEVKVDLSQDDNSKQYRRPDQFTAFSNFNGQSSEHLETAKGANYMDEITPISRQWCFDNRGPSLPRGLVYGDEIPSLSSKKCNGNVASSYSRIWDYSAETTSVRQCYGDKIPSLSHHWHYRDKIPLHSGQWCHDAEARPLSNYQQGASYGNGRLRDNISRGGRNEQVNIISSRRTMTKPRVANKVVSSTDHYKINKDNLWRNSEDIRDQVRGPRANKLN…
	Os04g04000	OsDF5C	MKEPSDPPMSALSHTEGDSSGFTRNNDRNDDAVGGEDSTSSYQPCNSMKCKDGTQIMSLANEDVSNLASDCQEPPSESNHAISHGSNTDSKEEMSSGSGYRRQQSCFSSSTCSWRSSSEVESVSSTPDGSGDVVGNMSVRSKTFERRPDHIASYPSASPDIRRLYAAEGKADFTLDYHSEERWSRRSNQSTAFRTSNGQSIEHHSEIVDIPRQANSMDETTSSSSQWSFDNWGPSLPRGMQYGDEIPSLSSQNYGARIPSLSSRQSYGDEIPSLSRNCNYASRQSYGDEIPSLSSRHCNSFSSRQSYGDEIPSLSRHCNARSSRQNYGDEIPSLSNSDYQCYQDRIPLHHRQWCHDAEAHPQLNYGRGASHGNRYSRDSFVSSIATNQRFKMGTGKHTV…
Panicum hallii	Pahal.I00478	PhDF1A	MAAIAPPPAPAPAAPAPTAAAAAPAPAPAAVPVADQTTDLLQKLSLDSQPKAADATEPAGTKKQGAAASQPLSVSIPPERSITPVLQDFMDPNLFYLPAYYYGGYDGSMSEWDDYPRYLNPDGVEIAPAVYGDIYGYGYAPYGAYSPASSPVPTVDGQMFGAQHYQYPTAYFQPPTPVPSSNQGDLQSSVNPEKPAAKADPAKPTANGVPNGTAHSNSGTVPLASSHQNSSLTPDGTYRAPLLGGVPSAGYLDTTYGYDSTGTHFAWYDGSAYANGQQRTTTTNHMPPSTFSGNASSARNQTKSSTNQQMQGMQNRRPTTTAGSVTPTYPNRMYPSSRPYAQYGNSIKTGLPYGSNGYDSRIYGRWGLGMDNRYRPRGRANGYYGYGSESQDGTIELNR…
	Pahal.B00424	PhDF2A	MAAAATAAADQATDLLQKLALDTTGDAGDVLATKEKAPAKGAVAAVGSLQQGVETLQVQDYKDASMYYGAYPAYAYGAYGGWGDYSTYLNHDGAQTPTSGAYADMYYGYAPYGVATLGHDGQIYGSQNYQYPSTYNKQQNSTDKLSSNVKSEKVTPSPQGDVSTNGIDGVKSLKNSNSSLKSDRPVSNGSYGRSSGRSGSFQNQTNWSAYPYYSSEMFSDKQQKLPSNRNSTASNAKTKGQSRNQNTRQYPHLMTPTSPMGSPSIYSANGIYGYDSYGPGLWYGSHMYSSGLYGGWNGLYDGKYRPRGRDNGYYAYGNGSLDGFNELKRGPRSGLYKSQQGLGATTELPAKEQDLSASNGSHAAVNNQYNLADFAETYSEAKFFIIKSYSEDDVHKSIK…
	Pahal.I01743	PhDF3A	MATVAPAPTVADQATNLMQKLSLESKKDDSNAAKKPSGLPYGSANAGDAQSAASQVDRSITPLLQEAMDPNFFYQPSGYASPAYYYPSGYDGSANDWDSRYAGHEGMEMPPQSVYGDMYHGYGYAPYGPYPSGSPVPSAGHDVQSYGSQQYQYPTQYYQPPTSTNATHGVNGASSQPELPSVVSQQTRVLVDATKASANGSANGMPTANNSSLPRKQTHLNVPVANNGSYGRGPMQGGGPSASNYGHSGLRSPAQWYDGPVYSNGHQRPTASSTSYHSNSSSAKNQSQRPTTNLMGMHVQMPSSGMGLTSPSYPSRMYPDNRLFGQYGQYGNTLKGGLGFGSNVYNSRNNGRWGVVDTKYKPRGRAPFGFGGENQDGFTELNRGPRSGGFKHQKQFGPT…
	Pahal.I01354	PhDF4A	MAAVAPAAGHAADLLQNLSLDPKSEGGKGPETKDKASGGLNGVSKGVVLSPNPPALSVEPWAQQDYKDAAMYYGYPGAYYCGGWGDYSVYVSQDGTDALSSGVYGDMYCYPQYGVADGQIYGSQQYQYPSTYHQPKTTASKPAYKAKTGKSTPSSQEDVSTATAADQQPVLLDASKTSSKSIDGVKGLKKETLPMKPNERLSSYQNQGSKAAYPWSGARTSSEKHPKLSGGSPTSTASNRSNKGFNGQNSPMGPPSSGFMSSIYSGNGMYNTNAYTPSFWYGSHVYGPGMYGGWNALSNGKYRPRGRTYGSYGFGNENLDGLNELKRGPRSGLFKNQQGSAAVDAKGQELPTSDGSNAVKQDEYNRADFVETYSDAKFFIIKSYSEDDVHKSIKYNVWA…
	Pahal.F00398	PhDF1B	MDKQEPIADVDQKIGLTEKPKEQHVPSKDEKATFPPISVDSNVIDIPSEGQTQAGTSNIDVDHNAAYPHNFYASQAQPFYYQGSGYENPPQEWDTYPPYMSVEGLEVGPTVVYNEDPSLMFHGGYGYDPYAHYSPITTPVPTAVSGDGQLYTPQQFSFSAPYYQQSVPPGLPYLSSPPISQGETMMPIDPTQGGFIADTHTLSPNSFLFGPRPEWFRSSEGTGSFPSPAASPQPAGGVSGAFGQSNFPMASGMPSPHQKPFYGFGSPADSYGRGFSHGGMFPQASNCGGSFPGFGINGRSSISIEKGRRRGRGNALICSCNGPLDFLNEQSRGPRATKPKKQPEGDSKDEKPSTGVGRELYNRPDFVTEYTNARFFIIKSYSEDNVHKSVKYGVWASTT…
	Pahal.F01360	PhDF2B	MAAAPQQAQGSADSVISLQSEAVLENNPSKSASSKEQILSGTENTNASNARGATSIKSPKGAHEKAGSVGKGGEQPFLYQHNVYAPQPQALYSGGYMNPSGQWEEYPHYVNMEGLHSVSPGIYNDNQSLMLSPGYANNPQMMYGAYSPVSTVGDGQQYLPMHFPFSNSYYQPPASPSMGYSNSVTGISQGDPMLQPEYFLPDGLLYSPTPGYHQPFSSFDRAPTQPNNAPGLFGQGNMPLAAGMHHGSAYGPGSYKSRQQGSKFGGTTPTWNSGRRFGAFDYSANQQRGMPFGSHNGSLEFMNEQNRGPRATKPKIQDTENSSGDEKSEKTVPPIDSELYNRPDFITEYKDAKFFVIKSYTEDHVHRSIKYSVWASTASGNRKLDSAYRAAKEKEEHCP…
	Pahal.G02347	PhDF3B	MVLSESQIVVEKNPSTSVDAKDQLVLSKDKKISTTVVQGASSLESPKSAQEESSLMGKGGEQQFGYQPHVYASQPQALFSGGYLNHLGQWEEYPYVVSAEDLDAAYLVTYGAYSPLSTFGDNQSYFSLLYPLSSPYYQPPASASMGYSSSATGISQFDPLHQYYLPDELYYSSTPGFHQPFGSFDGVPMHPSGIPEFFGQGNVPLNSEMHQGSMYNSGSYTALEQGGKYGGSIACCSASGRSGTFNKGFRHEKGSLDFLYEQSRGPRATKTKKEVESSSAVDKNKKALLIVDPDKYNHPDFVTEYKDAKFFVIKSYTEDHVHKSIKYNVWASTASGNRKLNTAYREAKDKEEYCPIFLFFSVNGSGQFCGVAEMIGPVDFDKNVDYWQNDRWSGQFPVK…
	Pahal.E02120	PhDF1C	MEPKGGPGQKPIEEAMDSLKIDASTKASNVNLPAKKDASSSDAVSCISSGDAASTVKESEMNQEASTGDQGMYYYGYYYPGSYGGWDENGYFVGYNGLEMHPAVVQGDNGSYLCYLPGYENGYASYSPVVPGGVTSADGQYVSKEPYYSTAIPMPDPSTPGIFAQPIAYGPELVPAYSWDPSFVLLDGVQGRPVGVHQTNYAARPKYSSNKHGVASSKAVRSAKAAPETIKGSSSALEPLPNAANSNPLSKGANKASGASITKGYLPSSKFVTHSNNQGKSSVYQNKGINVKESGRSWTNNDKLKTRSKLNGHGDSDISNENSHADDSRHSLSPRGDVVGLSSTGDANNTMPSPVTISKNAYNLPDFVTKYEQALFFVIKSYSEDDIHKSIKYNVWAST…
	Pahal.H01140	PhDF2C	MEMGMTPELMYGQNVFVPAAANPYPYGYTEVGQPMEWYNHPNSLGYDGQDPFYTTEGMQCVYYAAPDNGSMHPSCSPYPVDPSFIPDGSFVPQEYIADPASSTCQIATTPYYISAVLPYAQDSVPGSATAPLHCNVAFLPGIPGYAAPSPNAAFPLIAPVTTKSDIAVNPPVQSTIVSSKQFQDHAKPPKVQLHNSVAHKQELPDRSMAPIKPPHASQVSAHLLERPISATKPLPKAKLSGNNSFGYAASDLQKWAAAEKFQPSSKLSAHLNAPGQKVHLLNEHSVADSRKPSNQRSSAIIVKSYTSRLPVGNPEGTILLRTDEYNRDDFQMDYTYAKFFVIKSIGEADVHKSIKYGVWSSSSNGNSKLDSAFRDADRISRRNSTKCPVFLFFSVNGSG…
	Pahal.C01447	PhDF3C	MDLQEHHELIFGEEFCFPMTTTYYPPLYAPAVNLMSAGINVPAQSYQHPTMSRYDNRAPNYTGHQTQGTSCMYYVVPEYGIAHSPHGPHPLHPYAIGDGRFVRTQEYRAETVEHTYHQPVPAPHYAALPSAADRTPATTAQSLAYTNGLFVPGGYQQTVATSERGVAWNQSVQQATTSSMEFQGHTLLPKEQPRRPAPWKPQFSGEATVPARLPRAPRGSQKSPQVAVPSVRSSLQPNVSYNNEVSNVGSDLCRMLSSERSQPYARASSYANRRLSSVSQQNRSKAKMSIGSMPSEIIVKSYTSRLLIGNPEGKLIIRTDQYNRDDFQVVYPNAKFFVIKSYDESDVHKSIKYGVWSTSSAGNQKLDTAFREAQAIASSTSTLCPVLLFFSVNGSSNFC…
	Pahal.C00997	PhDF4C	MQEVFDPPEMERETESKFGTCTSIRKDVVFEQDPGSSYRLWGNMKFEEDGHLLSQFPLQDYQTRPMESNYVTNLRSHAYSEDPLPLGRECRRQKSHLPISSSSWENSSALEAAPPPSSPDALGHAFGKMTTKTNTLSARPDYRASYPATAPHMRKHTGEVELDYGLDHSDHCCRRSDRFTAFSSRNGQSVEHCSELLDYARGPHYVDGINPISHQWCFDDGGPSVPRGLQYGDEIPSLSSKKHNGLPSRSSQWHYDPQTPLFSRRQEYGDEIPSLSPNWRYRYKIPLHSGHWCHDAEAPARSRYRQGASHWNGHSRQNFARINTNEQAKVTTSKHAFMKHRMVNRVVNSSVHYRTNMKDNRCRNPEDIKDQVRGPRASKLNNTSASSSVKDISSPLVCR…
Prunus persica	Prupe.6G002200.1	PpDF1A	MATVAPPADQAADLLQKLSLDSQTKTLEIPEPTKKPSVNQYGSIDSGNAANGQIQSERSVTPLLPDFMDPSLCYLPNAYPSAYYYGGYDGTGNEWDDYSRYVNPEGVEMTSGVYGDNGSLLYHHGYGYAPYGPYSPAGSPVPTMGNDGQLYGPQHYQYPPYFQPLTPTSGPYTPSPAAPQSEVSTSVGADHKPLPVETVNGISNGIANGGSVKGNNVSAPLSTYQNSSFNSNGSYGRGALPGRVPTPGYQDPRYGFDGLRSPLPWLDAPLFSDGQPRPVTSTTITSSISNGNNIPSARNQNYRPNSHFMGLHHPRPLSGMGTAQGFINRMYPNKLYGQYGNTVRSGMGFGSHGYDSRTSGRAWLAVDSKYKPRGRNGGYYGYGNENMDGLNELNRGPRA…
	Prupe.3G027100.1	PpDF1B	MAANQPQAPDHISDSTKSLSILIMDAEEKPAEPDNMKEQPHVAKIERSVSPNPSPDAATIGHPRDAAGQSGPFGSGGDHTVIPPNVYAPQAQTFYYRGYENGTGEWDEYPPYLNTEGLEISSPGVYNENPSLVFHSGYGYNPQMPYGPYSPVTTPMPSVGGDAQLYSPQQFPFSGPPYYQQLGPHSMPYITSPTTVSQPELTTLVSIDQQGDNMLFGPRPGYHPPVGSFGRGNFPGNPGSHGFHDLQQGFDGLRSGGLWSDWSKPSDRHRSLTPLSPSVSPQPLGPLGSFGQNVGMASQQQRSLYGFGSGSNSYNRGYIPSGFNQASSLGNASFSSFGANSRGFLSLENSKRHVRGSGPICSCNAPLDILCEQNRGPRASKPKSQIMADSSVENTKHNT…
	Prupe.1G002400.1	PpDF2B	MDKHQDDQDRIVSTGERPVKSDMVKDQPVSSEDERIVSVNPSPAAVITGPSSDATEQPKSSDVGGERSTPHPLNLYASQEQSISYGYGSNTGTWDGYSQYLNADGMHVVSPVIYNDNPSLLFHSGYGFNPEIAYGQYSPVATPLPSVMVDGQLYSTQQVPFSPSYYPQPSPPSMSHISSAIPVSPTELMTSESNRTDNMAFGPGSGYLVNFRSFSGGDPSGHLGSSALASPAIYPPPMGILGSYEHSVGQISHQQGPAHGFGLISSSYTGRYPHGSSYQSSNFGDASLSYSFGNDRNRLTVDKSRRRERDWDSICVFNSSHDGFNDRNRGPRASKLKGKNASDQSSYSAKKMGLSASGINLDSFNRLDFVTDYEDAKFFIIKSFSEDNVHKSIKYSVWA…
	Prupe.1G109700.1	PpDF1C	MEMYNVPEHANDEVYMIQGMEQNLHFTTPFEQVEAMYNEGAPEYVVDQGLYYPAATNYGYYCTGFESPGEWEDHRRIFGVDGPDIQYTGAQNESLPFVYYTPSYGYAQSPYNPYNPYIPGAMIGVDGQQYCTIPPYQNSVSSPAYIPHVVQPDVVPNSSPDSLFDNGTSINRPDGRGVKYNLNSASGGFPNTPKSSANQMSPLTKVSEGSRGNGPSKHAVTHGSVVSGRFSTPASSHVHQVRSASGSISPVDNLPNGKVLPNHNQLKVEIPVGNGLSNFGSIAQGRGAVGKLRPKFNVGRALNDVHGGLEALGEQNCGPRINRLKNQIAVKAYTTKAGDCNAQGNIIIRTDQYNKDELPVDYVDAKFFVIKSYSEDDVHKSIKYNVWSSTPHGNKKLNS…
	Prupe.4G124900.1	PpDF2C	MAAPQFQHPHHNSIKQEEEKETNLHVQSTEFFHSNRALSKDGSPSDTASCISTVGDTTASVKKGDADADADYESVTSYPTTAYYGYTYPGYDMENQGYYVGGSGMEMQYPVMQADNGSFVYLMPGFQPGYDPYTPYMPITTVGSDGQYVSQQMYPPLSPMYQAPISPGYNPSLLPYGELVPSPYLWDPSLVGDGTFGNAYNGVLETPPSKPSFSSPSHNRAPLFKSPKPLDVQSGFGARNQPKPVNKASVRAPSIQSEALAKGYFSVAKVPVYNQGTGGLLYPNNSPTLKANAKGWGGSEKLKPRSKANGVRDISLFNEKNHGPRTTNPKGALLSGAEKENGKCDSIASAIRKDQYNLPDFPTKYEQALFFVIKSYSEDDIHKSIKYNVWASTPNGNKR…
	Prupe.1G579100.1	PpDF3C	MAGEKKIEKGEPISTVLTADSVTGLSQQEVVSGKDGIPSDPIPSMSSLLDSNSSIKGETDQDSVGEHGVYYQPTSCYNYYYPAGYNGSFTQMDDHGYLHANNQHTGVQSDNGSMVYYLPGYNPYAPGTLMGIDGQGVGQQQYFPSSGYMQPPVSYGSEAAPCYSWDTTFVGDVSTAANSGFGNVKVGPGSAALSKSGGFISTKTNGNLHSRFSKSLPHTQPFKSLNKVSHLGNDFSAGLLKGYNPAGRFSSFANQKYGLFPPNGHMNYKSNARILNGNDRFKSRENYNRNEDFESSTELTRGPRSRNKSAPLDSAIEKEELSFTVHRDQYNLPDFQTDYEKAKFYVIKSYSEDDVHKSIKYDVWASTPNGNKKLDASFRDAESKSRETGTQCPIFLFFS…
Populus trichocarpa	Potri.003G222700.1	PtDF1A	MATLSSSADQTSDLLQKLSLDSQTKTLEMPEPTSKIQPSDRSVTPVLSNFMDPTVCYLPNGYQSYYYGGYNGAGEWDDYSKYLNPEGVDMVSGVYGDNGSAMYPHGYWYGPYSPYSPAASPVPTMGNDGQLYGPQHYQYPPPYFQPLTPSGEPFTPSHVAPSQGDLSISTATDQKPLPVETAKENSNGIANGVDVKGSNGAVPYKPKYQNSYGRGGFTKGLPASGYKDLKSRFDRLQPDSPLLDTSVLSSGLYKNTEISSSFSKAGNAPSSRNQNFHQNSHFMGWQHPALAPGVGSTHGYMNRMYPNKFYGQYGNGFKSGMGFGSGGYNAGINGHGWLAIDSKYKPKGRGNGYFGYHNDSIDGLNELNRGPRAKGYFKNQKGFVPATVAVKGQSVPSSD…
	Potri.001G002000.1	PtDF2A	MATLSSSAEQTSDLLQKLSIDSQTKTLDMPEPTNKIQPSDRSVTPVLSNFMDPTVCYLPNGYPSYYYGGYNGTGEWDDYSKYLNTEGVDMTSGNGSAMYPHGYWYGPYGPYSPAASPVPTMGNDGQLYGPQHYQYPTPYFQPLTPTSEPFIPSHVAPSQGDLSITTAADQKSLPVETGKENSNGIANGGDVKGANGAVPYKPKYQNSYGRGSYTKGIPASGYKDLRSCFDRLQPDIPLLDSSVLSDGLYRNTDISSSFSKASNAPSSRNQNFHQNSHFMGWQHPGLASGMGSTHGYMNRMYSNKLYGQYGNGFKSGVGFGSGGYNAGINGQGWLPIDSKYKPKGQGNGYFGFRNENIDGLNELNRGPRAKGYFKNQKGFVPSTVAVKGQSVPSSDANAE…
	Potri.019G034300.1	PtDF3A	MAAVPSATDKAAGLLENLSLDSQTKTAGNPAPATKDFYGDNGNFIYNQGYGYAPFGTYLPPNSPIPTMGYDGQLYGAQQQYQYPGSFYQPSTSAGLFYPSNQPNHSQGHVASSGTADKVPFSAGTATRNSNNKVNAGSVNRSNGPAAGAGFSSTLNTHPTRPISGMDQASGYMNLMNPNNRMYGQYGNRMYGQYGSRAGADFGSYAYNSWTNGRGWVVVDNKYKSRGHGYGNENRDGLNELNRGPRAKSFRNHKEFGAVTQTAEGQNLPLSESNRDENLLQIPDREQYNKEDFPEEYSDAKFFVIKSFSEDDVHKSIKYSVWTSTPNGNKKLDAAYKQGKENPGDCPVFLLFSVNTSGQFVGLAEMVGPVDFNKTVEYWQQDKWTGCFPLKWHIIKDVP…
	Potri.014G001000.1	PtDF1B	MAATQSLSQPDPDRPSEEKPAESDNMEERTLSAKNETSVSPNSSQDTAPLGHPRDNTGQSEAFGSPGDRAVYPPNIYAPQAQAFYYRGYDNATGEWDEYPPYINAEGLEIGSPGVYNDNPSLVFHAGYGYSPQMPYGPYSPVTTPLPSVGGDAHLYSPQQFPFSGPPYYQHLGPPNMSYITSPSPISQPEFNTLANIDQQGDNMLFGPRPSYPPVGSISGGSFPGKHGFHDLQHGFDGLRSGGLWSAWSKPSDRNRPLSPFSPAVSPQPIGMLGSFGQNVGMASHQQRSFYGLESGSNSYKRAYLQSGYNQGSGFGSASISSLGTNSRGWLSLENSRLRGRSSISLCGCNGSLDILSEQNRGPRASKSKAQNTADHGPSVDDKKHSKPSAKIHDESYNQ…
	Potri.007G002800.1	PtDF2B	MAANQSPSQPAPDRVPAEEKPAESDNMKEQPLSAKNETSVSPNSSQDTAPSGHPRDTTGQLGAFGSPGDRAVYPPNIYAPQAQAFYYRGYDNVTGEWDEYPPYINAEGLEIGSPGVYNDNPSLVFHAGYGYSPQMPYGPYSPVTTPLPSVGGDAQLYSPQQFPFSGPPYYQHLGPNMSYITSPTPVSQPEFNALANIDQQGDNMLFGPRPSYPPPVGSIGRGSFPGNHGFHDQQQGFDGLRSGGLWSDWSKPSDRNRPLTPFSPSVSPQPIGNFVSFGQNVGMASQQQRSFYGPGSGSNSYNRAYLQSGYNQGSSFGSASISSLGTNNRGWLSLENNRRRGRSNVSLCGCNGSLDILSEQNRGPRALKPKAQNTAEHGPSVENNKHSKPSAKIHDESYN…
	Potri.006G079900.1	PtDF3B	MDDHPSSPDYLSPPPGESLTNRDNSLMEQPLSPKDERIVSVNPSPEAAVIKRPQLSATVAPDLTIVPPPPPPPQLNVYDYSSHDQAMAAYAGYGNNTGIWDGYSQHLNAADGMHLSPIIYNDNQSLMYHSGYGFNPDMGHGQYSPMATPLTPIMLDGQLYSPQQIPFSPVYHPDVPSPGPLGSSEQISFESNSGNSFFGPGSGYLVHYGSFGGGNMSGAPGSDSLTSPSAYPQPMGILGPYEHQVAQGSQQRSLHGYGYGYGYTSSSPVGHYQHGGSFQSSSFAGGSISYAGANDRTRVGLDKGRRRDRDQGSIYSSNDPFGFDRNRGPRASKLKGKNATEQLSSSGNGKGNSASSGIQLDLYNQLDFVTDYKDAKFFIIKSFSEDNVHKSIKYSVWAS…
	Potri.018G149800.1	PtDF4B	MDENQHRLSPSPGETLTNRHNSTMDQSLSADDERIVSANPPSAESAIIKRPQSSLTAPPPPDLSIVPPPSPQFNVYDYSSHDQAMPPPYAGYGHGTGVWDGYSPHHHLNAADGLHLSSVIYNDNQSLTFHSGYGFNPDMGYGQYSPVATPLTPIVLDGQLYSPQQIPFSPFYNPNMPSSGPLGSSELTSSESNGENSFFGPGSGYMVQYGSFGGGNMPGAPGSGSLTSASAYPQPMGILGPYEHHAAQGYQQRPLHGYGYTSTSSVGHYSHGGSYQSTGFGGGSISYAGANDRTQVGFDKGRRRERDQGSIYSSNDLLGFDRNRGPRASKLKGKHTTEQLSSYGKSEGNSASSGVQLDLYNRPVFVTDYKNAKFFIIKSFSEDNVHKSIKYSIWASTPH…
	Potri.001G056100.1	PtDF5B	MDENVVDPSKVAISVGPLRVDASNNASPSRIQSVYRGGYGNMIGRPGTCFPDTNVECLENGSHGIYSDSSSLLFHGHPQMQQRSLGPFMPVLPSISGHGRLYNARELPNSDPRYHQHLVSQNISYVAAQDPFSQTKLPDNIELPGDDNRMGPRPSYLPLPGSLGGGSSFSRHSGGFKFLQQGFEGIESGELWADWSKPSNGKSTLVHFSSQAASPKQIGSVGLSANHCGMVSQRKELFYGLGSHRSPSYKCVPQGLNDRDFGYDVLPSSIFGTNGRNWPTLHEGRQGGRCNDFSCSCTIALDTLSERNRGPRAFKPRSQATENPSVVDNHQKAVADVHSESHNQVDFATDYKDAKFFVIKSYSEDNVHKSIKYGVWASTPNGNKKLDAAYREAKENHGT…
	Potri.010G152300.1	PtDF1C	MLQIPVASLSKFQNGEISRGGSLGMDIYNVSGHENAETYLIQGAEINPILTSPVVEQVETMYNEGTPEFVAGQGLFYPAATNYGYYCTGFETPVEWEDHQKIFGVDGPEIQYAGAQTESLPYVYYTPSYGHAQSPYNPYNPYIPGAMVGIDGSYAGAQQYYTISPYQDPVSSPGYISVAVQPEVFPYGLAGPLVDNGIERSSRPDGRSLKHGGSSSSAAFARNIPRPASNQTNSLYRISEGPKANVGPSKQPMTHGGVSSGSILTQTSSHVLQGRSASGPMHPSDKISNGKVQSHQNQLETSLPVNNGFSNFGSSAYGRTSVDKLRSKTHDGRTLSDLNGNAELLGEQNRGPRTNKSKNQLAVKAYTAKVGDNNGLGNIVIQTDQYNKDDFSTDYLDAK…
	Potri.008G100200.1	PtDF2C	MVMNNVSGHENAETYSIQGAEVNPILTSPAVELVETMYNEGTPGFVADQGLFYPAATEYGYYCTGFETPVEWEDHQKIFGADGPEIQYAGAQTEYLPYVYYPPSYVYAQSPYNPYNPYIPGAMLGVDGPYAGEQQYYTVPPYQDPVSSSGYIPVVVQPEAFQNGSADPLLDTSIARNSRPDGKSYKHGISSSSAAFAWNPPRPASNQTNSLNRISEWPKANVGPVKQSHGGVSSGSILTQASSHVLQGRSASGPMHPIDNISNSKVRSHQNQLKVTLPVSNDFSNFGSSAYGRTSVDKLRSKFHAGRTLSALNGNVELLGEQNRGPRINNLKNQPAVKAYTTKVRDNNELGNIVIQTDQYNKDDFSTDYADAKFFVIKSYSEDDVHKSIKYNVWSSTPH…
	Potri.010G175500.1	PtDF3C	MAQQQQQQQQSPHKPIEEMMRNLKVDPSLELSESNTVPSKDGSPSDATSCISSAGDATGSVKEDDVFDHDSLTTDQALPYPAENYYYGYYYPGYDATFGGGSNDQVYYVAGDGTELQYPVMQADNGSLMYFMPGIHHNYSSYGTYVPVSMIGVDGQFVAQSPYSPSSMFQPSIPSPGYIPTPVPYGESLPHLWDPSVFAGHGTLGNYGHSGVLETPRTKPNRSSPSNPRGPVSKKALPSDLSKSLETKTSLPALDVSSGHGMRNQLKLPGKASQHVSPFQSDVLGKGYFPFSKFPSYNPGKGAVLYPNNTIKANARGWGSNEKLKTRSKTNGINDALLNEQNHGPRTTNAKGSVAFGGNAAESLAPGGNGNSNSITSVISRDQYNLPDFPTNYDHAFFF…
	Potri.008G080800.1	PtDF4C	MAAHSQKQQQQSRKPTEEMTRNLKVDPSLEFSDSNTVPSNDGSPSDATSCISSAGDATGSVKEGGDMDQESMTTDQTFMMYPAGSYYGYYYPGYDATFGGGSNDQLYYAAGDGTELQYTATQADNGSLIYFMPGIHPAYSPYVPVSMIGVDGQFIAQPPYSPTSVFQPSIPSPGYIPNPVPYGEYLPYLWDPSVFAGDGTYGNGYSGILEIPSSKPNMSSPSQARGPPKKALPSDLSKSLETKNSLPTLDVSSGHGMSNQLKSVGKASQHASPFPSDVMGKGYFPFAKFPPYNPGKGAMLYPNSTTKVNARGWGGSEKPKTRSKTNGIDDALPNEQNYGPRTTNAKGSVVCGGNAAGSLAPDGNGNSNSIASVISRDQYNLPDFPTKYNHAFFFVIKSY…
	Potri.004G223800.1	PtDF5C	MATETKLEKRLEPNPVVAKPVDNNVVSGKDGIPSDSTPTILSSGSGASDTKVNGSAASTTKKEGDQEPHAAFVPPTSSYNYQYPGYSGSFTPLDDHGYYQADGSHMGMQSDNGSMVYYWPSYPYASGTVVGVEGQSVAQQPYFSSSGYLQHPVSYGLETMPCYSWDSTYVGDVSNGNAGFENGKSGSGSTAFAKSSGFNSVKSNSNVGSKFSKPMYTQPARPMTKVSPLGSDFSAGLYKGYQPMGKFPPFTGQKQGPFPHSGPLNYRQNVRMWNGNYRNKPRDRFNRNGDFENQTELTRGPRASIKNAPLDDSVKNNAPLDSSVKDMLGFAMHKEQYNLPDFEIEYSNAKFFVIKSYNEDDIHKSIKYDVWASTPNGNKKLDAAFHNAEEVSSETGTKC…
	Potri.003G008400.1	PtDF6C	MATETKLDQRLESSPVVAKPVDNNVGSGIDGLPSDSTPTISASGNGVSDTKVNGSAVSITKREADQEPNAASSYSYQYPGYSGSSTQLDDQVYYQADGSQTGMQSDNGSMVYYWPSYPYASGTVVGVDGQSVAQQPYFSSSGYLQHPVSYGLEAMPCYSWDSAYVGDVSNGNAVFENGKGGSGSTAFAQSNGFNSTKSNGNIGSKISKPMYTQLVRPMTKVSPSGSDFSAGLFKGYQPMGKFPPFTSQKPGPFPHNGPLNYRQNGRMWTGNYRNISRDRFNKNYDFENQTELTRGPRASNKNAPLDLLVNKNASLDSSVKDELGIAMRKEQYNLPDFETEYANAKFFVIKSYSEDDIHKSIKYDVWASTPNGNKKLDAAFHNAEEVSSDTGYKCPIFLF…
Setaria italica	Seita.9G534000.1	SiDF1A	MAAVTPPPAPAPAAPAPAASAAAATAPAAVPVADQTTDLLQKLSLDSQPKAADATEPAGAKKGAAASQPLSVSIPPERSITPVLQDFMDPNLFYLPAYYYGGYDGSMNEWDDYPRYLNQDGVEIAPAVYGDIYGYGYAPYGAYSPASSPVPTVDGQMFGAQHYQYPTAYFQPPTPVPSTTQGDLQSSVNPEKPAAKTDPAKTTTNGVPNGTAHSNSGTVPLASSHQNSSLTPDGTYRAPLLGGVPSAGYLDTTYGYDSTGAHFAWYDGSAYANGQQRSTTTNHMPTSTFNANGSSARNQTKSSTAPQMGMQNRRPTATTGSVTPTYPNRMYPSSRPYTQYGNSIKTGLPYGSNGYDSRLYGRWGLGMDNRYRPRGRANGYYGYGNESQDGTIELNRGPR…
	Seita.9G092900.1	SiDF2A	MATVAPAPTVADQATNLLQKLSLESNNDGSNAAKKPSGLPYGSANSGDAQSPASQVDRSITPLLQEAMDPNFFYQPSGYASPAYYYPSGYDGSANEWDSRYVGHEGMEMPPQSVYGDMYHGYGYAPYGPYPSGSPAPNAGHDGQSYGSQQYQYPTQYYQSPTPTNATHGVNGASSQPEMPSVVSHPTRILVDATKTSANGSATGMPTANNSSLPRKQTNLANNGSYGRGHMQGGGPSASNYGHSGLRSPAQWYDGPVYSNGHQRPTASSTSYRSSSSSVKSQSQRPTANLMGIHTQMPSSGMGLTSPSYPSRMYPDNRLFGQYGQYGNTLKGGLGFGSNVYNSRNNGRWGVMDTKYKPRGRAPFGFGGENQDGFTELNRGPRSGGFKHQKQFGPTVTIA…
	Seita.2G046200.1	SiDF3A	MAAAATAAADQATDLLQKLALDTTADAGDVLTTKEKAPAKGVAAAVGGLQPGVETLQVQDYKDASMYYGAYPAYAYGAYGGWGDYSTYLSHDGAQTPTSGAYADMYYGYAPYGVLGHDGQIYGSQNYQYPSTYNKQQNSTAKLSSNVKSEKLAPSPQADVSTNGIDGAKSLKNSNPSLKSDRPVSNGSYGRSNGRSGSYQNQTNWSAYPYYSSEMFSDKQQKLPSNRNSTASNAKTKGQSRNQNTRQYPHLMGLQTPTSPMGSPSIYSANGIYGYDGSSYGGLWYGSHMYNSGLYGGWNALYDGKYRPRGRDNGYYYYGNGSFDGFNELKRGPRSGLYKTQQGLGATTEVPAKEQDVSATNGSQAAKDQYNRADFAETYSEAKFFIIKSYSEDDVHKSI…
	Seita.9G059600.1	SiDF4A	MAAVAPAAGHAADLLQKLSLDPKSEGGKGSETNEKASGGLNGVSKGAVVSPNPPVLSAEPWAQQDYMDAAMYYGGYPGAYYCGGWGDYSVYVSQDGADALSSGVYGDMYCYPQYGIADGQIYGSQHYQYPSTYHQPKTTASKPAYKAKTGKSTPSSQEDVSTATAADQQPVLLDSSKITPKSIDGVKGPKKETLPLKPNERLGNYQNQGSKTAYSWSGSSTSSEKHPKLSGGSPTSTASNRNNKGQNSPMGPPSSGFMSSIYSGSGMYNTNAYTPSFWYGSHVYGPGLYGGWNALSNGKYRPRGKTYGSYGFGNENLDGLNELKRGPRGGPFKTQQGPGAAADAKGQELPTSDGSNAVKQDQYNRADFVETYSDAKFFIIKSYSEDDVHKSIKYNVWAS…
	Seita.6G022500.1	SiDF1B	MATAPQQQAQGSADSMISLQSEAVLENNPSKSASSKEQVISGTENMAAGNARGASSLKSPKGAPEKASSVGKGGEQPFLYQHNVYAPQPQALYPGGYMNPSGQWEEYPHYVNMEGLHSVSPGIYNDMLSPGYANNPQMMYGAYSPVSTVGDGQQYLPVHFPFSSSYYQPPASPSMGYSNSVTGMSQGDHMLQPEYFLPDGLLYSPTPGYHQPFSSFDRAPTQPNNTPGLFGQGNMPLASGMHHGSPYGPGSYKARQQGGKLGGTAPSWNSGRRFGAFDLSANQQRPFGSHNGSLEFMNEQNRGPRATKPKIQDTENSSADEKSEKTVPLIDSELYNRPDFITEYKDAKFFVIKSYTEDHVHRSIKYSVWASTASGNRKLDSAYRAAKEKEDHCPIFLFF…
	Seita.6G246600.1	SiDF2B	MIRLEPSNPNPSSSPIHPICLLPPTLRLPRLTVGSMEKQEPIADVEQKIGLTEKPTEQPVPSKDDKATLPPISVDSNAIDLPSEGQTQAGTSNIDGDHNAAYPHNFYASQAQPFYYQGYENPPQEWDTYPPYMSVEGLEVGPTVVYNEDPSLMFHGGYGYDPYAHYSPITTPVPTAVSGDGQLYSPQQFSFSAPYYQQSVPPGMPYLSSPTPISQGETMIPTDPTQGGFIADTLSPNSFLFGPRPEWFRSSEGAGSFPSPAASPQPAGGVSGAIGQSNFPMASGMPSPHQKPFYGFGSPSDSFGRGFSHGGMFPQASNYGGSFPSFGLNGRSSISIEKGRRRGRGNALICSCNGPLDFLNEQSRGPRATKPKKQPEGDSKDEKPSAGVGRELYNKPDFV…
	Seita.7G231300.1	SiDF3B	MVPSESQIVVEKNPSTSVDAKEQIITLVSSKDKEVSTTIVRGASSLESPKGAQEEASFMGKGGEQQFGYQPNVYGSQPQTLFSGGYLNHLGQWEEYPYVASVERLDSAYPVMYGAYSPLSTFGDSQSYFPFLYPMSSPYYQPAASPSMGYSSSATGISQFDPMHQYYLPDALYYSLTPGFHQPFGSFDAVPMQSSGVSEVFGQGTAPLSSGMHQESMDNSGSYTAFQQGGKFGGSTPCWRASSRFGTFNKGFKHEKGSVDFLNEQSRGPRAAKTKKEVESSSAEDKNKKTLLTVDPEKYNHPDFATEYKDAKFFVIKSYTEDHIHKSIKYNVWASTASGNRKLNAAYREAKEREDYCPIFLFFSVNGSGQFCGVAEMIGPVDFDKSVDYWQNDRWSGQF…
	Seita.5G271100.1	SiDF1C	MEPKGELGQKPIEEAMDSLKIDASTKASNVNLPAKKDASSSDAVSCISSGDAASTVKESEMNQEASIGDQGMYYYGYYYPGSYGGWDENGYFVGYNGLEMHPAVVQGDNGSYLCYLPGYESGYASYSPVVPGGITSADGQYVSKEPYYSTAIPMQDPSTPGIFAQPIAYGPELVPAYSWDPSFVLLDGVQGHPVGVHQTNYAARPKYSSNKHGVPSSKAARSAKSAPETIKGSSSALETLPNAANSIPLSKGANKASGASTTKGYLPSSKFVTHSNNQGKSSVYQNKGINVKENGRSWINNEKLKTRSKLNGHGDSDISNENSHTDNSKHSLSPRGDVVGLSSAGDANETILSPVTISKNAYNLPDFVTKYEQALFFVIKSYSEDDIHKSIKYSVWAST…
	Seita.5G156800.1	SiDF2C	MEMGMTPEIMYGQNIFVPATANPYQYGYAEVGQPMEWYNHPSTVGYDGQDVFYPTEGMPCVYYAAPDNASMHPSYSPYPLDPSFIPDGSFMPQEYVADPANSTCQVASTPYYIPAVLPYAQDSVPGSATTPLLSNVAFLPGMPGYAATSANAAFPFIAPVTTKSDIHVNPPVQSTIVSSKQFQDHAKLPKVQLHNSVAQKQELSDRSMVPIKLPHASQASAHLLERPISAAKQSPKAKLSGNNCLGYATSDLQKWAAAEKFQPSSKSSAHLNGPGQKVHHLLNEHSLADSQKPGNQRSSAMVVKSYTSRLPVGNPEGTILIRTDQYNRDDLQVDYTYAKFFVIKSIGEADVHKSIKYGVWSSSSNGNSKLDSAFRDADRISRRNSTKCPVFLFFSVNGS…
	Seita.3G070000.1	SiDF3C	MEGETEAKNGPCTSIRNDVVFEQDLGSSYQLWGNMKFEEHGQLLSQAKRDLSCVDYQARPVESNYVTDLRSHAYSEDPSPLGREYHRQKSCLPTSSCSCEKSSALEAAPSSPDALGHALGKMRTKINTLSARPDYFSSYPTTASHVRKHREVELDYGLDHSEHCYRRSGRVTAFSSHNGQSAGHCNEMVDYARGHHYVDDINPVSRQWCFDDGGPSLPRGLQYGDEIPSLSSKKYAPSRSSQWHYGPQTPLFSRRYEYGDEIPSLSPNWRYRDKIPSCSGHWCHDVGPHAPSRYRQGASHRNGHSRQNFSRINTNEQAKVTTSKHAFIKPRMVNRVANSSDHYRTNMKDNRCRNPEAVMDQVRGPRANKLNDASASSPVKDIMSPLVCREQFNRSDFSV…
	Seita.7G270400.1	SiDF4C	MDLQEHHELIFGEEFCFPATTTYYPPLYGPTGINVPAQLYQHQTISRCDNRAPNYTGHQAQGTSYMYYVIPEYGIAHSPHGPHLLHPCAIGDGSSVRTQEYRAETVEHTYHQPVPTPHYPALPSAVDRTPATTAQSLAYTNGLFVPGGLKQTVAVASESGVAWNQSVQQATISSMGFQGHTFLPKEQPRWPAPWKRQFSGGSMVPARLPRARRASQQSTQVAVPSVRSSLQTNLSYNNEVSNVGSDHCKMLSAERSQPYARTISYANRRLSSVSQQNISKAKMPIGSLSSEIIGKSYTSRLLIGNPEGRIIIRTDQYNRDDFQVVYTNAKFFVIKSYNEADIHKSIKYGVWSTSSVGNLKLDTAFRDAQVIAASSSTLCPVLLFFSVNGSSHFCGVAEM…
Sonalum lycopersicum	Solyc01g028860.2.1	SlDF1A	MAAGAPPADQAADLLQNLSLDSRNKTLEIADTKKKPSGNPTDGANGQLQSADRSVTPVLPEFMDPNLCYVPNSYASTAYYYGYDASANEWEDYARYTNPDGVEMPGVYGDNSSLIYHHAYGYAPYSPYSPATSPVPTVGHDGQLYGSQQYHYPYFQPLPLTSTSNTSSAALPKGEIATSAAAADQTSLSVDSAKGNSNVIVNGGVKGNTGHMPVRPAFQNSSLNANGSYGPGTLPGGAASGYQDPRLGFDGVRSPIPWIDGSMFTDGQARPVVNNSFTPSFSNGYAAPSTKNQNVHPHVMGMHHPRSSSSVNTTNGYMNRMYPNKYYGQFGNSFNSGMGFGPNRYDTRATGRGGWMTVDNRSKPRGRGNSFYGYGNENMDGLNELNRGPRGKGSKNQKS…
	Solyc05g032850.2.1	SlDF1B	MEDTNQQSIDPFTSVSSSGERVEEPHNVAEQPISPKDERIGSANASPDGAIPGASRNVQDHPVTSEAGAIPTFYPLNSYSPQDPGLYYGGYDNGTGSWVEQSNDGNVNNLHVAPPGMFNENPLFFPPGYGFDPQMAFGQFSPIASPLSPFMIDGQLYSHQIPVSPPYYAPPVSPGLPHVTSALPASQPDLVAPGSTGHEIDGTHFGPGSGYYIPVGPFGGGELSGSSNMGFYNYQGEVGSGQSLPNLANPVDSGRYISQMTSARLYPPPVGILGSYEQNAMQASHQGLGFTPGSLSRKYSQHSLYPSANYGSGSSSLWEPGHRNWLTPDRGGRRERDRHSVNISTESLGMASERNRGPRALKPKSKASIEDSSSSVICREVELTSILQPGQYNRPEFVT…
	Solyc12g099090.1.1	SlDF1C	MYNEGAPEFVVDQGLYYPPATNYGYFCTGLESPGDWDGHQGFFGLDGQDIQYMDAQTESFPYVYYTPNYGCAQSSYNPYNPYIPGAVVGADGPCAGPQHYYTIPPYENLGSSSYFPMAVPSTSSIPENAADPIMDSVISSTNRADDLRLKRNLSPTSPIFTPTSLGPASGYKSASNRGSESAKINAASGKQHVSHGFSSPSSQVHPGTVAQAIGSIIHGKVLSNHGQLRAPLPPEIDLSNHRSGAHDQANTDKIRTKFLNGTIPSDGKVSPDMLMEQNRGPRIDKMKKQLLVKAYSTRAGNVDVQGNIVIHADEYNRGDFLMDFVNAKFFVIKSYSEDDVHKSIKYNVWSSTPNGNKKLNSAYEDAQRITPGNPRGCPIFLFFSVNASGQFCGVAEMTG…
	Solyc01g103540.2.1	SlDF2C	MAGEKIIEKPEAVAPGLKSDPSNKLIEKDLVSKKDGKAADSVASLGAVTSIKCENDQPPAAEQGYNGTYNQLDEQAYFNAGVQSDNGSLLYYMPGYNPYSAGFVGGDGKQPYPSSGYLQQPVSYGSDSMPCYTWGSPYCADITNSAAPKSGNVKSTFGRNGSVKSNGFNSTKTNSSFSSKNSTVLFNPKSRPATAMSNPPKSFHQAQPFNPVNKFQSDVQSGGLMKGFHLVGDYPSYTSQNQGFFMPYDPINCQTNSRMWNGNYRAKPRGNFTRNGVFEATNELPRGPRANGRSVPSKPSAEEDQLVPAVQREKYNKEDFKTQYDNAKFYIIKSYSEDDIHKCVKYDVWSSTPNGNKKLDTAFVESEAKASGTGSSCPVFLFFSVNGSGQFLGVAEMVG…
Theobroma cacao	Thecc1EG039865t1	TcDF1A	MAATVAPPADRRLGLVIGCEFDRWDYSQIAKICISFTLCFLIETAELLQKLSLDSQAKPLDIPEPTKKPSVYQYESVDSGNAGNTQIPSFERCATPLLPDFMDPTMCYLPNGYPSAYYYGGFEGTGNDWDEYSRYVNPDGVDMTSGVYGDNGSLMYHHGYGYAPYGPYSPAGSPVPTVGNDGQLYGPQHYQYPPYFQPLTPSNGPFTPNPAAPSQGELSTSAAADQKPLPVETANTNSNGVAGGASLKGNNGSAAIKPSYPSSFNSNNSYGRGAMPGGIPASGYQDPRFGFDGFRSPIPWLDGSMFSDGQHRPVTSTGINSSFSKANNIPSLRNQNYRSNSHYVGLHHPGPMSGMGTAHGFINRMYPNKLYGQYGNTFRSGLGFGSNGYDLRANGRGWL…
	Thecc1EG026461t1	TcDF2A	MATSDRILANFTPLEVADSLENLSLDSQAKTTKVPEPFKKDFYGDNGSYMYQQTYGYMPYGAYSVPSSPLPAMGHDGQLHALQEYHYPSPYYQPPMQTSQASASQVEVSTSGVAEQASLSIDTNKGNSSTIASGGGLSGNNGSGSLKPTFKSSSLNPNASYKRGGLPTGNLSQGYQDPRFSYDGIQSTVPWLDMSMSSNGQSKHAANSGFSSYTNNLSSGRNQNVHPFPHVVNLHNARPSSGVAQAYGYMNHMYPNNMAYSHYGSTIRGGSGYGSYSYDSWKKGLGWYTVGNNNKSRGRGYGKENMDGLSELNKGPRVKGYKSQDDFESATLAVKDQNLPLTESNKENNVTLVPDMEQYNKEDFPESYSDAKFFVIKSYSEDDVHKSIKYNVWASTSNG…
	Thecc1EG027659t6	TcDF1B	MAATPDRTPEEQHADPENVKEQPLSTKNETSVSPNSSQDAAPIGHPRSGASQSVSFGSGGDRNVYSPTIYAPQAQAFYYRGYDNAAGEWDEFAPYVNPEGLELGSSGVYNDNPSLVFHTGYGYNPQMPYGPYSPVTTPLPSIGGDAQLYSPQQFPFSGPQYYQQLVPPSMPYITSPTPVSQPELTTLVNVDQQGDNMLFGPRPSYPTPLGSFGRGSFPGNPGAVGFNDLPQGFDGLRSGGLWSDWSKPSDRQRSLTPISPAVSPQPIGPIGHNVAMASQQQRSFYRLESGMNSYNRGYLQSGLNQGPSFGSASVPSLGANSRGWLSLDSNRRRGRGSGLSLCGCNGALDILSEQNRGPRASKPKNQITAEHNSSIDDNKNNKPSAKIHDESFNRPDFAT…
	Thecc1EG008783t1	TcDF2B	MTMAHQSSDRLTSADSAEALNVLVLDRNNNLANRNLLTDKDLVTVGPLRDGADQSRFMPSVVDSKTTFLSNAYSTEAQFHLEVLCLQDAADKQGSFLPYLSAEGLESGFHGIYNETASLGFHGFRHSSQMPHRPYVPVSSQLPLVGDPSWLPTTRHFPTSDSSYHQPSVPLNIPNVTSKAQFSHLEFPVNIEQQLDGKRFGLRPNYLPPSGSYGGRSNFLGNSGKHCMQYQGFDGFGAAGFCSDCSKPFIGKSSLFQTSYPAASPKRVGSLEFPSNDIGMASFLKGSFYGFVSSSGSGSISYTGSRSDQSSGCGSVSSSSLGINGQNWPSLDEAREGGNCKDFSCSCTVTLDTLSERNKGPRAFKPKSQITAKGFIVDSSKNGPTNGISNGSYNRQNFV…
	Thecc1EG021457t1	TcDF1C	MYQEGAPEFVIDQGIYYPTTNYGFYCTGFESSVEWEDHQNIFSADGPDVQYAGAQTETLPYVYYTPSYGYAQSPYNPYNPYIPGAVMGDGPFIGAQQYYTLPPYQNPVSPSAYVPVVIQPDGIPNSSTDSLLDTRASIANRPDGRGVKHNLASASAAFSRNSSKSAPNQTDSLTRVSDGQSKQSAIHGSIPDSSGPASARAHQGRIASGFGNFPGGKLPSHRNQLKADLPVGNAFSDYGSSTPGRGALDKLRPKIHVGRDLNDAYGFPDTLGEQNRGPRTNRLKNQLMVRAYTTKAGNSDTEGNIIIYTDQYNKDDFPIDYVDAKFFVIKSYSEDDVHKSIKYNVWSSTPHGNKKLESAFEDTQKFAAGKPSGCPIFLFFSVNASGQFCGVAEMIGPVD…
	Thecc1EG006167t1	TcDF2C	MAGEKMTDNPEPVSAVLKSEVVAKLAEQDVPSGKVGMPSDLTSTMSSSTYPSSGVKGESHQDLVGEPGVNQPTSFYNYYYPGYNGSLVQSDDNSYFLANGSHTGMQSENGSLVYYMPGYNPYATGTLMGVDGQCVGQQPYFSSGYFQPPVSYGSEAMPCYIWDSTYAGEVLNGNVDGFGNVNYGSGSAFAKSNGFNSLKSNGLVGTKLPKSTHTQPIKALNKGPHLGSDLSAGSYGYHPAGKSPSFNNQKEGLFQHNGPMNYRLNGRGWNQNDRYKKSNRDFDFQNSAEVTRGPRAWNRVLDSSVKREDLGLTLCKDKYNPLDFQTEYDNAKFFVIKSYSEDDVHKSMKYDVWSSTPNGNRKLDAAFHEAEARESETGTKFPIFLLFSVNGSGQFVGLA…
Vitis vinefera	GSVIVT01025494001	VvDF1A	MAAVAPPADQAAELLQKLSLDSQTKTLEIPEPTKKPSGNQFGAVDGGDAANGQNQSCERSVTPLLQEFMDPSVCYVPNGYSSYYYGGYDGTTNEWEDYSRYMNPEGVEMPAGVYGDNGSLMYHHGYGYAPYGPYPPAGSPVPTVGHDGQLYGPQHYQYPAPYFQPPTPTSGPYNPSPGAPPPGEVTTSVAADQKPLSVETANGNSNGIASGALPGGVPASGYQDPRFAFDGLRSPLPWLDGPVFSDPRPVTSTSITSSISNANNVTASRNLRPHSHFMGLQHPRPMSGMGTAHGFMNRMYPNKLYGQYGNTVRSGLGFGSNAYDSRTNGRSWLAVDNKYKPRGRGIGFFGYGNENMDGLNELNRGPRAKSSKNQKGLAPVTAKGQNVQSNGSNDEEKDR…
	GSVIVT01033395001	VvDF2A	MATVAPPSDQAADLLQKLSLDPQAKSLEVSEQAKKFVSVDSGDLANGLGKPFERSATHLHQDFVDPNMCYLPNGYPSTYYFAPGYDGQMNEWGDGVEMPPGVYGDIYHHGFGYPYGTYPPPGSPVPTMGHDGQLYGPQHYQYPTPYYQPQAPNGGPYAPSQVTAPQGDVSTSVAPDQVPLSVEAAKGNTNNLVNGGNVNGNNGPKALRPSHQNSSLSSNGSYGRASLPTGVPSSGYQDPRFGFDGTRSLIPSADMFSEGQSKHVASVGFSSPVSHANNFPSGRNQNFRPIPQLMHARAASGLGQASGFMSRMYPNNRMYDQYGNAFRTGSGFGSNGYDSRTSGRGWLTVDSRYRNKSRANSVLGYGNENMDGLNELNRGPRAKGFKNQKGFGPVTLAVR…
	GSVIVT01029460001	VvDF1B	MDERPVTLDPILTGDGDDGTTDAHSTHRNNHEEKAVESDNMKEQPPTARKERSDSSNSPQDAASIPHPRDAVAGGDRTVYSPSVYAPQAQAFYYGGYDNAAGEWDEYPPYINAEGLEIGSPGIYNENPSLVFHAGYGYSPQMPYGPYSPVTTPLPSVGGDAQLYSPQQFPFSGPPYYQQLVPPSMPYITSPTPVSQPELTSLVTVDQQGEGMLFGPRPGYPPPLGSFGRGNFPGNPGTLGFHDLQQGFDGFRSGGLWSDWPKSSDRQRSLTPLSPAVSPQPIGTLGSFGQNIGMASQQQRSFYGFGSSSNSYNRGYLQAGFNQGSSFGSAPISSLGMNGRAWLSLDSSRRRGRGSGSLCSCNGTLDILSEQNRGPRASKPKSQITAEHGSSIDNNKHST…
	GSVIVT01010494001	VvDF2B	MAATQQGPDRLIPTGFDNVTGKWNEYSSYVNAEGLEIRSSGMYNENPSVVFDGNGYNPQMPYGPYPETTQLASARGDGKLHAAQQFSISDPLSYQQPIAPNIPYVTSSTPVSQTELPSEIGKQGDCKPFGLNLGYPPSLGSFGSRSNFSENSDGLGFMSDGSDVFGFGSLWSDCSIPLKERSKLSSPAASQQPVGSLNMSRTDFGMASQQHGSLSRFGSQSSLNYRGYSSSGINQSSSFRNTSISTTSAMNGWNWLPYDKAKSGGNSDTSFGCTGTIDTLIEQNRGPRASKPKNRTTANESFVNNSKNGTCTGVHRESYNRLDFVTEYKDAKFFVIKSYSEDNVHKSIKYGVWVSTPNGNKRLNSAFHEAKEKHGNCPIFLLFSVNASAQFCGVAEMVG…
	GSVIVT01032236001	VvDF3B	MAENAQQERGRSASTGERPVEPANLREQPNLLEDERVPRVVADQPISFDAIGDFNAGYPQDAYASINRPFYYGGYDNSTSYWDGYPHYVNADSMQVFPPVIYNDNPSLVFSSGYGFNPQMAYGQYTNVATPLPSLMVDRQLYSPHQNPFSQPYYPQSIPSVPNISSAVSVPQTELMAPESSVQEADVSLSSVTSQAAHPQPVGILGSYELNVRQRAAHGLGLVPSSSNIFYPDGGLYESTNFGGASVSPLGANDRNRLILDKGKIRERDRSSGVFSTDSSNFSSDRNRGPRASKPKGQSTSGQGVSSSSRKSDASNSVVHFDSYNQPDFVTDYENAKFFIIKSYSEDNVHRSIKYSVWASTALGNRKLDAAYQKAKEIETNCPIFLCFSVNASSQFCGV…
	GSVIVT01017649001	VvDF1C	MEMYVSENGNAETYLIQGTESNPLLTTQLVEQIQAMYNEGTPEFVVDQNLYYPTATNYGYYCTGFESPGEWDDHHRIFGLDGPDIQYSGAQTDSLPYVYYTPSYGYAQSPYNPYNPYIPGAMIGVDAPFVGTQQYYTMPPYQNPVSSPAYIPIVVQSRPDIIPNSSPDPLLDTGLAAANRPDGRGRKHNLSSASAAFTMPSQRPASNQTHSFTRVSDVPRAIAGSSKQPVTHGSVTSGSFPGPASSHALQGRSTPDSIQAMDNVPHGRVLPHHNQLKLAIPSGNGMSDFGSNAQLRAPMDKFRPKFNYGRAQNDANGSQDGLSEQNRGPRINRSENQLAVKAYTTKAGDTNAQGNIIIYTDQYNKDDFPVDYVDAKFFVIKSYSEDDVHKSIKYNVWSS…
	GSVIVT01036696001	VvDF2C	MASQFHPHNHALEEMIRNLKVDPCSQLGGPPKEGSPSDATSSGEATGSVKESEVDQESLTTEPPPVMPPHTPSYYGYYYPGFDGSFAELDDQGLPLEIQYPVMQADNGSLLYFTPGFQPGYSLYSPVVPVATIGVDGQYAGQHPYPPSTVFAPAIASPGYIPTPLPYGSELLPSSYLWDPSFLVGDGAYGSGYIGVPDIADSKQNLSSPSHPRNPPSKSFSLSEFNSPLEVKGSSPSSVHGMRSQFKSANKASQYGSPFQPDDALGKDYFPIAKLQSYNQGKGGLLYPNSPVNLKANSRGWVSTEKLKMRSKANAISDFGVLEQNHGPRTASAKGALVSGGNDAGSLSADGNGKNNCIASLIRRDQYNLPDFPTKYDHAFFFVIKSYSEDDIHKSIKYN…
	GSVIVT01023248001	VvDF3C	MMISLIKATAHIHSHKGRNQLQPSDPTLASHFLVSPTFNKYTHHSLLSPSLLLNRKTASSTQKRFSSPTGGSVGSLHSESAGSEWLLWVIEEKIEFLRSEMAAEKTFETSEQVTMGLKSDTFTKLTKQDVVSGKDGIPSDSTSSLTSSGDATASVKGETDQESVAEQGVYYPPTSCYNYYYPGYNGALNQSDDHGYYNADGSYTGVQSDNGMVYYLPGYNPYASGTLMGVDGQCVSQPPYFSSGYLQQPVPYGTEAVPCYSWDSTYVGDAANGTNANFGNIKSGSRPTASAKANNFPSMKANGTVANKYSLPFDSKSHQSAAPSNFSKSIFQSQPLKPLNKASHLGSDFPAGFAKGFNPVSKFSSFTNQKQGFFPHNGVMNYRPNSRAWNGNEKYKLRE…
Zea mays	GRMZM2G076062_T02	ZmDF1A	MAAVAPPPAPAPAPVPAPAPATVPVADQTTDLLQKLSLDSQPKAADATQPAAATAKKQGAAASQPLSVAIPPEPSITPVIQDFTDPNLFYLPAYYYGGYDSSMSEWDDYPRYLNSDGVEIAPAVYGDIYGYGYAPYGAYSPATSPVPTVDGQMFGAQHYQYPTAYFQPPTPVPSTTQSDLQSSKNPEKPAAKADPAKTTNGVPNGTAHSNSGTVPLASSQQNSSLTPDGTYRAPLLGGVPSAGYLDTTYGYDSTGAHFAWYDGSAYANGQQRATTTNHFPSSTFGNGSPARYQNKSTTTPQMGMQNRRPTTTSPAPTYPNRMYPSSRPYTQYGNSIKTGLPYGSNGYDSRIYGRWGLGMDNRYRPRGRNGYYGYGNESQDGTIELNRGPRSGRFKNQKL…
	GRMZM2G330019_T01	ZmDF2A	MAAVATPPAPAPAAPAPAPAPAAAPAPVTVAPAADQTTDLLQKLSLDSQPKAAGATEPAAAAAKEGAVTSQPLSVAIPPERSITPVLQDFMDPNLFYLPAYYYGGYDSSMSEWDDYPRYLNSDGVEIAPAVYGDIYGYGYAPYGAYSPATSPVPTVDGQMFGAQHYQYPTTYFQPPTPIPSTTQSNLQSSNNPEKPAAKADPAKATANGVPNGTGHTHSYSGTVPSQQSSALTPDGTYRAPLLGGVPSAGYLDTTYYGYDSTGAQFAWYDGSAYANGQQRTTTTNRFPSSSFSGNGSSAIYQNKSSTTQQMQGMQNRRPTTTSAAPTYPNRMYPSPRPYTQYGNSVKTGLPYGSNGYDSRIYGRCGLGNGMDNRYRPRACSGYYGYGNESQDGTIELNR…
	GRMZM2G126338_T01	ZmDF3A	MSTVAPAPSAADQTTNLLQKLSLEGKDGSDTAKKPSGMPYGGSTHAGDAQSAASQVDRSITPLLQEAMDPNFFYQPSAYASPAYYFPSGYDGSANEWDSRYAGHEGMEMPPTVYGDMYLGYGYAPYGPYPSGSPVPTVGHDGQSYGSQQYQYPSQYYQQPTPTNAKHGLNGASSQPEPPSVASQQARVLVDATKATPNVRANGMTIAHNSSLPRKQTHLNVSVANSGLYGRGPMQGSGPSASNYGHNGVRSPAQWYDGPVYSNGHQIPTASSTSYRSNSSSMRSQSQHPTTNLMGIHAQMPSSGMGLTSPRYPSRMYPDNRLYGQYGQYGNTLKGGLGFGSNMYSSRNNGRWGVVDTKYKPRGRAPFGFSGENQDGFTELNRGPRSGGFKHQKQFGPTV…
	GRMZM2G144726_T01	ZmDF4A	MAAVGSLKPGMETLHVQDYKDAPPAKAAVESLQPAMESLHVQDYKDAPPAKGVAAAAVGSLQPGAENLQVQDYKDGNMYYGAYPAYAYGAYGGWGEYPYLSHDGAQTPTAGTYADMYYGYAPYGVATMGHDGQIYGSQNYQYPSTYTKQQNSTAKLSSNGISEKLTPAPQTDVSTIGVDEVKGLKNSNSVLKTDRNMPGSNGSYGRSSVRSGSYQNQTSWSHYPYYSSEMFSDKQQKFTGNHNSTSNPKTKGQSRNQNTRQYPHLMGLQTPTSSVYSANGIYGYDGSYGPGLWYGSHMYNSGLYGGWNSLYDGKYRTRGRGNNGYYVYGNGSIDGFNELKRGPRSGMYKNQLGLEATTQAPAKEQDLLFANGSHPAMKDQYNQADFAETYSDAKFFIIK…
	GRMZM2G340130_T01	ZmDF5A	MAAVGSLQPGVETLHVQDYKDAPPAKAVAAAVESLQPAMESLHVQEFKDAAPAKGVSAAAVGSLQPGMENLQVQDYKDASMYYGAYPAYPYGAPYGGWGEYSTYLSHDGAQTPTAGAYADMYYGHAAYGHIYGSQNYQYPSTYSKQQNSTAKLSSNGKSEKLAPAPEGDVSTIVVDEVKVLKNPNPTLKADRNAPGSNGSYGRSSVRSGNYQNQTSWSHYPYYSSEMFSDKQQKFTSNHNSTAPNDKTKGQSRNQNTRQYPHLMGLQTPTSPSVYSANGIYRYDGSYGPSLWYGSHMYSSGLYGGWNSLYDGKYRTRGRCNNGYYAYGNGSLDGFNELKRGPRSGMYTNQLGLGATTEVPAKEQDLLSANGSHPAMKDQYNRADFAETYSDAKFFIIKS…
	GRMZM2G025488_T02	ZmDF1B	MDGGHNGAHNFYASQAQPFYYQGSGSENPTQAWDTYPPYMSVEGLEVGPPVVYNEDPSLMFHGGYGYDPYYSPIATPVPNAVSGGGQLYSPQQFFSAPYYQQSVPPDMQYLSSPTPISQGDTIMPIDPTQGAFIADTLSPNSFLFGPRPEWFRSSEGTGSFPSPAASPQPSRGVPGSYDQNNFPMASRMASNYGGSVTSFGLNGRSLISTEKGRRRGRGNALICSCNGPLDFLNEQSRGPRATKPKKQPEVDSKDEVPTTGVGRELYNKPDFVMEYTNARFFIIKSYSEDNVHKSVKYGVWASTTNGNKKLDSAYREAKEKGEHCPIFLLFSVNASAQFCGVAEMIGPVDFEKSVDYWQQDKWTGQFPVKWHIVKDVPNNLFRHIILENNDNKPVTNSR…
	GRMZM2G442195_T01	ZmDF2B	MNPSGQWEEYPHYVSMEGLHSVSPGIYNDNQSLMLSPGYANNPQMMYGAYSPVSTVGDGQQYLPMHFPFSSPYYQPPASPSMGYSSSATGISQGDPMLQQEYFLPDGLLYSPTQGYHQPFSSFDRAPTQLNNAPGLFGQGNLPLASGMHHGSMYGPGSYKGRQQGSKFGGSTTSWSSAGRRFGTIDLSGNQQRGSMPFGSHNGSLEFMNEQNRGPRATKPKIQGTENTSGDERSEKIVPLIDSELYNRSDFITEYKDAKFFVIKSYTEDHVHRSIKYKVWASTASGNRKLDSAYHAAKEKEEHCPIFLFFSVNGSGQFCGVAEMIGPVDFDRSVDYWQQDKWSGQFPVKWHIIKDVPNNLLRHIILENNDSKPVTNSRDTQEVKLEQGLQMLTIFKNHE…
	GRMZM2G004997_T02	ZmDF3B	MAAAPHRAQVPADSTAPLQTGPVLENNPSKSANAKDQILSGTENVTTGNARGASSLRSPNGPPEKASSVGKAGEQPYLYQQNVYAPQPQPLYPGGYMNPSGQWEEYPHYVNMEGLHSVSPGIYNDNQSLMLSAGYANNPQMMYGAYSPVSTAGDGQQYFPVHYSFSNPYYQPPASPSMGYSNSATGMSQGDPMLQQEYFLPDGLLYSPTPGYHQPFSSFDRALTQPNNAPGLFGQGSLPLASGMHHGSMYGPGSYKGRQYGSKFGGTTPSWSSAGRRFGTFDLSGNQQRGSMSFGSHNGSLEFMNEQNRGPRATKPKIQDTENSGDEKSEKTVPLIDSELYNRSDFITEYKDAKFFVIKSYTEDHVHRSIKYNVWASTASGNRKLDSAYRAAREKEEHC…
	GRMZM2G102069_T01	ZmDF4B	MVPSEPQTVVENKHSTSVGAEELLLTKDESTSTTVVQGAGSLMSPKGVQEEASFMGKGKGGEQQLGYQPNVYVSQPHTPFSGGYSNHLDQWEGYPYAVSAEGLDAAYPVTYGAYSPLSAIGDSHTYFSLLCPLSRPCYQPPASPNMRYSSPGTGISQFYPMHQYYSPDEVHYSVTPSFYQPFGSFNGVPMQPSSFPGFFGQGNIPLTSRMHQESMSNSGSHKAFQQGGKFGGSTQSWSTASCKFGTFKDEKCSPDFLNEQCRGPRATKTRKEVGSSSTEDKNKNVLPIADSDKYNHPGFVTEYKDARFYVIKSYTEDHIHKSIKYNVWASTPRGNRKLNAGYHEAKAKEDHCPIFLFFSVNSSGHFCGVAEMIGPVNFDKSVDYWQNERWNGQFPVKWH…
	GRMZM2G169116_T01	ZmDF1C	MEPKGESGQKPIEEAIDSLKTDASMKANNVNLPAKKDASSSDAVSCISSGDAASTVKDREMNQETSFGDQGMHYYGYYYPGAYGGWDENGYFVGYNGLEVHPAVVQADNGSYLCYPLGYENGYASYIPVVPGGIASVDGQYVSKEPYYSSALPIQDPSTPGIFAQPIAYGTELVPAYSWDPFVLLDGVQGHPVGVHHTNYAPRPKYSSNKHVVPSLKASHSAKSTADTVKGSSSALETVPNAANSSTSSKGANKAPGASITKGYLPSSKFVMHSNNQAKSSVYQSKGINLKESGRSWHSSEKLKARSKLNGHGDSESNENNHTDNSKYSLSSQSDVVGLSSVGDANASIPSPVVIRKTAYNLSDFVTKYEQALFFVIKSYSEDDIHKSIKYNVWASTPN…
	GRMZM2G127780_T01	ZmDF2C	MHTNNQEKNSVYQSKGINVKESGRSWNSREKLGRSKLNGQGDSESNENNHTDNLKHSLSHRSDVVGLSSAGDANASIPSPVAISKNACNLSDFVTKYEQALFFVIKSYSEDDIHKSVKYNVWASTPNGNKRLDNAYRVAQERIAEKGTKCPVFLFFSVNASGQFCGVAEMVGPVDFNRNMNFWQQDKWNGFFSVKWHIIKDVPNPQFRHIILENNENKPVTNSRDTQEVNFSQGTEMLNIFKNFTCKTSILDDFDFYENRQKVMQDRRGKLLTTSFDHPLPKAEKSPEIKSQTQLISGPEVGRAKSDEGQGNNVGMVLDTTKKNEEQSSNVPEILDAACSNKEQPNKIAIEG
	GRMZM2G056573_T01	ZmDF3C	MEMGMTPEVMYGQNVFVPATANPYQYGYTEVGSPMEWYSHPNSSGYASQDIFYSAEGMQCVYYAAPDNGSMHPTYIPYPSDPSFVPDGSFMPQEYVADPANSTCQIGPSSYYIPAVLPYAQDSVPGSATTPLYSSNVAFLPGIPGYAATSANAAFPLIAPVTTKSDIVVHPPVQSTIVPLKQLQDHAKPPKVQLHNSVPQKQELPDRCMVPAKLPHASQVSAHLSGNNCLGCAAGSDLHKWAAAEKFQPSSKSSGHLNGTGQKVHSLVDSEKPSNQSFAMIVKSHTLRLPVGNPDGTIIIRTDQYNRDDLRVDYMYAKFFVIKSIGEADVHKSIKYGVWSSSSNGNIKLDSAFRDADRISRRHSTKCPVFLFFSVNGSGHFCGMAEMVGPVDFHKDMDF…
	GRMZM2G098174_T01	ZmDF4C	MEMGMTPDVMYGQNVFVPATATPYQYGYAEVGSQMEWCNQSSSLGYDGQDNFYPTEGMQCVYYAAPDNGSVHPTYSSYPSDPSFVPDGSFMPQEYVADPANSTCQIAQTSYYIPAVLPYAQDSALGSATTHLHSNSNVAFLPGIPGYAATSANAAFPLIAPVTTKSDIVMHPHVQSTIVPSKQFQDYAKPPKVQLHNSVPQKQELPDRCMIPAKLPHASQVSAHLSGNNCLGCAAGSDLRKWAAAEKFQPSSKSSGHLNATGQKAHSLVDSEKPSNQRPAIIVKSHTTRLPVGNPDGTIVIRTDQYNRDDLRLDYMYAKFFVIKSIGEADVHKSIKYGVWSSSSSGNSKLDSAFRDADRISRRHSTKCPVFLFFSVNGSGHFCGMAEMVGPVDFHKDMD…
	GRMZM2G303312_T01	ZmDF5C	MPPQPLHCLYLACTRGGSDVTAFDKDQEGFRDVPMPSIQTAGSVPHLRVEKLPMQEVSDPPETVRKAETKNITSIGKDVIFEQDPCSSYQLWGSMKFEEDGHLLSQAKRDLSHLDYRAQSADTKYVTELGSHACLKDPLPMGRDYHRQKLQFSTSDCSFEKASALEAASSSPDALGTMRTKIKSSTLSASPDYLSSYPTAAPCMRKCPGAVELDHGLGHSEHSNRRSDQFTLFSSRNGRSVEKCKEMVQYARGFHHADEINHVPFQWCFEDEGPSVSRGLQYGDEIPSLSRKKYNVAPSRSSQWHYGPQTALSSRRPDYGDEIPSLSLHYGYRDRTHLRSGNWCHDAEARIPSRYQQGTSHGNGHSRNCFSRINTNEQAKVITSKHTFAKPRMINRNCS…
Zostera marina	Zosma39g00650.1	ZmaDF1A	MATVAPSADKATELLQNLSLDASKTKNNDASDVTKKPTMQNGSVDGTKAANPPIQPYDRSLTPLIPDYIDPTLCYLPNGYAPHPYYYSGYDGSMNDWEHDFSRYVGPDGVDLSHGVYGDAYHHAYGYAPYGAYPPGSTMPTVGHDGQLYGPQQYQYPGSYYQPPMQTTSSALTPTHPPTTQAEVTTTTTTTPTTATATATLASDQPAVAVDGTRPNSNGTITNSNGRNENTQQKANPKNSTLSSNGTTYNRNAQPGNVHSNYQFPRYGSPGPWVDGSALPDWQHKPVTPNNVSTTVSHASNVSSARNQNVQTLPNPMALHPPGPPSGIGPAGPAFMSRMYPNNRIYGQYGTAFRSGHGFMSNGYGTNARGWVPAEKYRTRGRGNGFYGYGNENMEGLNE…
	Zosma91g00280.1	ZmaDF1B	MASSNTGQESSDRISSESTDNINISNKLAVNPDEKEIRADNPKEKPHSIINAETISSDGKQVVAPITPTTVASQLVSTGATDQHNVSSPLNIYAPQPQAHSFYYGGYNNVSSSEWEKNVQYLNQEGIEPGSNSTYSENPLMFHTGYGFNPSGAYGGPYSPVTTPVPSAGGDGQLYSPQQYSITGHYYQQPLPPSLSFLNSPTPVSQGDFTMPAGMEQRGSFLPDPPNSNGALFEPKANYNSHGTFSRNSYSGNPGYYDFRHGFDGFVSSGPWPDWSNANETQNNVMSFYSPADSPQPMSTHGSFGHNVDPFASRLAPQQQNSFYGYGSSINTIDRGYSHGGLYRGTNFGENGRNWIGNDKSTRRGKSDASLYSFNGTPDFLSEQSRGPRATKPKSSETE…
	Zosma467g00180.1	ZmaDF1C	MATSTDAYNDWGPPMYMYAANNANLNPVPGRSTHHPSLSSPYVDHAGLGYVVAYPQQEYIGGEFSPEFQIPAEALPYVYCPPHPPNYASPYNPYNPFIPGAVIEAQPPYMPTGSYPYYPSFAPQPVFDYSNTSPVVNTRGLLATAPGNVDGPRYFSQTPVDSTFPTSFKPFYPSKLIDKAQNFHPPLKSGAFDRTPPSQVHSTSGQLSPNENSVQGNGSNHFESNPNNHLYTRPPMNNRRNSCPIVLGEQNRGPRSGKSGGKLMSKITVKAYTTRAGNVDENGNITIDPSSYNLAEFPDKYPTARFFVIKSYSEDDVHKSIKYNMWSSTPSGNKRLDVAYDGAKKISESKKMLCPVFLFFSVNASGQFCGVSEMKGPVDFHKDMDFWQQDKWSGSFPVK…
	Zosma105g00190.1	ZmaDF2C	MASKTVHPSKPIEVMVTSLKTDSTNLIPAKDNAPSDSTSCISSVDAVCSTRGIESDQEAFMAEQSLYYPMDGYYGYPYPGHEMQFGRSNEQGLLFGPGPAMMHQALDAGQLIYYSPGFQPEPNSYCNSFLPGAVFGVDGQYLGQQSYGSCPITPHPQPFGSPAYFPNSMCYGPEMMPTYGQDASFWDYNNGNGYTGSLTLPTLKSKYPSKTQPSRHTTASSKSPIVEKMGLPPVLDNPPRADLQNPLTKSPNNKTFIPSKGFSPVPKSPFYSYQGKSGMLYSNNNKEIGQVWIDTEKAKRRSKLNGHGDPNLLNEQNRGPRTNLSRNALNSGNGVSVVDLEDNSSNKTVLIKKDDYNHYDFQVNYEQALFFIIKSYSEDDIHKSIKYNVWASTPNGNKR…
	Zosma103g00140.1	ZmaDF3C	MATTTASAGDAHPLKPAEEMMSSLKWNHSSNSNDTTLVLKSLAKEQPSLVGTVGSTNGMIGLNQEGLVADQSMYYYYSGYHYPGYGWNEPAYMAGANGSLVYYMPEFQSGYNSYPTSLQPESGAMVVDEKHLRQQQCITTPIALQAQTLGTSVYYPSSLGHAPEVMPAYGEDTFFWNFNNEKGYMGDLAMSTTKPKYLSQMRSSKATTDSKRSFVEAKRQRPILKLPQRVSDANPPVNLLNKTSEELLPVAKLPSCSDQGGDERNSVDTDLLNEQSPDSTTDALIKTSTSESRRASISIPDLESGNYGSKTAIFRRDDYNLSDFPTNYDQASFFVIKSYSEDDIHKSIKYNVWASTLNGNKILDSAFQTAEEKMMKEEGNNHHPIFLFFSVNASGQFCG…
	Zosma14g00600.1	ZmaDF4C	MASEQSVQPQKPIAEMLKSLESDNPSNTGDGVIPTPHTAQNGSLSDKTSCIPSMDAVNGSKETESDYHETSVEDQSIYYPMNYGYYYPGSEMQYGEWNEQGYMGVSNGTEMQPATIQSNDAPLTYYMPGFQPGYDPYTSLIPGAILGVDGMYLGQQPYVTNQVTPQSDGSFVSYQPLAGYGQEMISAYGYEAPLWNFNNTSGNARNFSLPSATTRPKYPVKKVHLSKPASKSRGGSVEDKGSHLVLELAPRVEVPNPSIKSSNKTFTSSKRYPSPAKSLLHTYEGKSDVLSPNVSNGTNNKENGRSSVPTEKSAPRNKSVNGFGNTDLLSEKNSGPRINHSKNISTSTSYRSSVPAGSELDDKCGSANKTVLIKRDDYNLLDFPIKYEHALFFIIKSYS…
	Zosma105g00770.1	ZmaDF5C	MTQEGVFCSGPNEHDMVPGKVSPSDSTTSTSSSMNSKSTVKVGATNTAERKEPVAYYPLSSTAYTYPYSGFDGMYSKWNDTAYFVPQEGFSMHYPQTLQQKLSAQHVSEAMGYHLMGRSSFFYNQGQAPQFPRDLPVNFRSTSHRADNTRMMVHEKYNRRRHPGEFHEIIHGPRADGRKDSSNTSDEKSSSSILNYDFQYNFSDFQIKYEHAKFFMIKSYNEDDVHKSIKYNVWASTSSGNKKLNDAFRVVENIFKESSIKCPIFLFFSVNTSGKFLGIAEMVGQVDFKKSMDFWQEERWSGFFPLQWHIVKDVPNINFKNITLPNNDNRLVYYSRDTQEIPLLQGLEMLKIFKHYNADMSILEDFDFYDIREKSLCAKRTCIPSLVRSEVDKRRTFED…
